# Supplementary material for: A new Amazonian species of Allobates Zimmermann & Zimmermann, 1988 (Aromobatidae) with a trilled advertisement call
Source: PeerJ. 2022 Mar 7;10:e13026. doi: 10.7717/peerj.13026 (PMC8908894; doi:10.7717/peerj.13026)
Supplement: Supplemental Information 4 [file peerj-10-13026-s004.fasta]

>Anomalogossus_DQ502107
GGCCGC-GGTATCCTAACCGTGCGAAGGTAGCGTAATCACTTGTCCTTTAAATGAGGACTAGTATGAATGGCCCCACGAAAGCTATACTGTCTCCTTTTTCTAATCAGTTAAACTAATCTCCCCGTGAAGAAGCGAGGATAAACATATAAGACGAGAAGACCCTAT-GGAGCTTTAAATAAC-TGAGACATTTGCATCCC--ACTTTA-------AATTT--CCG------AAAGCTACA----CTTAATTCCACA-TCTTGTTTC-TAGTTTTAGGTTGGGGCGACCACGGAGAAAAACCAAACCTCCATGCCGAAAGAAAC-----ATCTCTAAACAAAAAACTACAATTTTATGTATTAA-CACA-TTAACCTTAATTGACCCA
>A._aff._conspicuus.subfolionidificans_AR-2020_MT524113
GGCCGC-GGTATCCTAACCGTGCGAAGGTAGCGTAATCACTTGTCTTTTAAATGGGGACTAGTATGAACGGCTTCACGAAAGCTACACTGTCTCCTTTATTTAATCAGTTAAACTAATCTCCCCGTGAAGAAGCGGGGATGCACCTATAAGACGAGAAGACCCTAT-GGAGCTTTAAACACCTTAAAACACTTGAATAAT--AC------------CCCT--TAA------CAAACTACA----TTAAACCCATCA-TTTTGTTTT-AAGTTTTAGGTTGGGGTGACCACGGAGAATAATTCATCCTCCACATGGAAAGAAGCTT---CTTTCTAAGCAAAAACCTACATCTTTATGCATCAA-AATATTTGACCTTAATTGACCCA
>A._aff._conspicuus.subfolionidificans_AR-2020_MT524114
GGCCGC-GGTATCCTAACCGTGCGAAGGTAGCGTAATCACTTGTCTTTTAAATGGGGACTAGTATGAACGGCTTCACGAAAGCTACACTGTCTCCTTTATTTAATCAGTTAAACTAATCTCCCCGTGAAGAAGCGGGGATGCACCTATAAGACGAGAAGACCCTAT-GGAGCTTTAAACACCTTAAAACACTTGAATTAT--AC------------CCCT--TAA------CAAACTACA----TTAAACCCATCA-TTTTGTTTT-AAGTTTTAGGTTGGGGTGACCACGGAGAATAATTCATCCTCCACATGGAAAGAAGCTT---CTTTCTAAGCAAAAACCTACATCTTTATGCATCAA-AATATTTGACCTTAATTGACCCA
>A._aff._conspicuus.subfolionidificans_AR-2020_MT524138
GGCCGC-GGTATCCTAACCGTGCGAAGGTAGCGTAATCACTTGTCTTTTAAATGGGGACTAGTATGAACGGCTTCACGAAAGCTACACTGTCTCCTTTATTTAATCAGTTAAACTAATCTCCCCGTGAAGAAGCGGGAATACACCTATAAGACGAGAAGACCCTAT-GGAGCTTTAAACACCTTAAAACACTTGAATTAT--AC------------CCCT--TAA------CACACTACA----TTAAACCCATCA-TTTTGTTTT-AAGTTTTAGGTTGGGGTGACCACGGAGAATAATCTATCCTCCACATGGAAAGAAGCTT---CTTTCTAAGCAAAAACCTACATCTTTATGCATCAA-AATATTTGACCTTAATTGACCCA
>A._conspicuus_DQ502134
GGCCGC-GGTATCCTAACCGTGCGAAGGTAGCGTAATCACTTGTCTTTTAAATGGGGACTAGTATGAACGGCTTCACGAAAGCTACACTGTCTCCTTTATTTAATCAGTTAAACTAATCTCCCCGTGAAGAAGCGGGAATACACCTATAAGACGAGAAGACCCTAT-GGAGCTTTAAACACCTTAAAACACTTGAATTAT--AC-----------CCCCT--TGA------CACACTACA----TTAAACCCATCA-TTTTGTTTT-AAGTTTTAGGTTGGGGTGACCACGGAGAATAATCTATCCTCCACATGGAAAGAAGCTT---CTTTCTAAGCAAAAACCTACATCTTTATGCATCAA-AATATTTGACCTTAATTGACCCA
>A._conspicuus_DQ502135
GGCCGC-GGTATCCTAACCGTGCGAAGGTAGCGTAATCACTTGTCTTTTAAATGGGGACTAGTATGAACGGCTTCACGAAAGCTACACTGTCTCCTTTATTTAATCAGTTAAACTAATCTCCCCGTGAAGAAGCGGGAATACACCTATAAGACGAGAAGACCCTAT-GGAGCTTTAAACACCTTAAAACACTTGAATTAT--AC-----------CCCCT--TGA------CACACTACA----TTAAACCCATCA-TTTTGTTTT-AAGTTTTAGGTTGGGGTGACCACGGAGAATAATCTACCCTCCACATGGAAAGAAGCTT---CTTTCTAAGCAAAAACCTACATCTTTATGCATCAA-AATATTTGACCTTAATTGACCCA
>A._conspicuus_MT627186
GGCCGC-GGTATCCTAACCGTGCGAAGGTAGCGTAATCACTTGTCTTTTAAATGGGGACTAGTATGAACGGCTTCACGAAAGCTACACTGTCTCCTTTATTTAATCAGTTAAACTAATCTCCCCGTGAAGAAGCGGGGATACACCTATAAGACGAGAAGACCCTAT-GGAGCTTTAAACACCTTAAAACATTTGAATAAT--AC------------CCCT--TAA------CAGAATACA----TTAAGCCCATCA-TTTTGTTTT-AAGTTTTTGGTTGGGGTGACCACGGAGAATAATTTATCCTCCACATGGAAAGAAGCTT---ATTTCTAAGCAAAAACCTACATCTTTATGCATCAA-AATATTTGACCTTAATTGACCCA
>A._subfolionidificans_KF250492
GGCCGC-GGTATCCTAACCGTGCGAAGGTAGCGTAATCACTTGTCTTTTAAATGGGGACTAGTATGAACGGCTTCACGAAAGCTACACTGTCTCCTTTATTTAATCAGTTAAACTAATCTCCCCGTGAAGAAGCGGGGATAAACCTATAAGACGAGAAGACCCTAT-GGAGCTTTAAACACCTTAAAACACTTGAATAAT--AT-----------CCCCT--TAA------CAGACTACA----TTAAACCCATCA-TTTTGTTTT-AAGTTTTAGGTTGGGGTGACCGCGGAGAATAATTTATCCTCCACATGGAAAGAAACTT---CTTTCTAAGCAAAAACCTACATCTTTATGCATCAA-AATATTTGACCTTAATTGACCCA
>A._subfolionidificans_KF250493
GGCCGC-GGTATCCTAACCGTGCGAAGGTAGCGTAATCACTTGTCTTTTAAATGGGGACTAGTATGAACGGCTTCACGAAAGCTACACTGTCTCCTTTATTTAATCAGTTAAACTAATCTCCCCGTGAAGAAGCGGGGATAAACCTATAAGACGAGAAGACCCTAT-GGAGCTTTAAACACCTTAAAACACTTGAATAAT--AT-----------CCCCT--TAA------CAGACTACA----TTAAACCCATCA-TTTTGTTTT-AAGTTTTAGGTTGGGGTGACCGCGGAGAATAATTTATCCTCCACATGGAAAGAAACTT---CTTTCTAAGCAAAAACCTACATCTTTATGCATCAA-AATATTTGACCTTAATTGACCCA
>A._aff._insperatus.juami_AR-202_MT524120
GGCCGC-GGTATCCTAACCGTGCGAAGGTAGCGTAATCACTTGTTCTTTAAATAAGGACTAGTATGAATGGCTTCACGAAAGCTATACTGTCTCCTTTATTTAATCAGTAAAACTAATCTCCCCGTGAAGAAGCGGGGATACACCTATAAGACGAGAAGACCCTGT-GGAGCTTTAAACACTTTAAAACATTTGAATTTT--ATT----------CTACC--TCC------CCATCTCCA----CTAAATCACTCA-CTTTGTTTT-AAATTTTAGGTTGGGGTGACCACGGAGAATAAATAAACCTCCACGTAGAAAGAATCTTC--TCTTCTAAGCAAAAAATCACATTTTTATGCATCAA-AATTTTTGACCTGAATTGACCCA
>A._insperatus_AY364557
GGCCGC-GGTATCCTAACCGTGCGAAGGTAGCGTAATCACTTGTTCTTTAAATAAGGACTAGTATGAATGGCTTCACGAAAGCTATACTGTCTCCTTTATTTAATCAGTAAAACTAATCTCCCCGTGAAGAAGCGGGGATACATCTATAAGACGAGAAGACCCTGT-GGAGCTTTAAACACTTTAAAACATTTGAATTTT--ATA----------CTACC--TCC------CCATCTCCA----CTAAATTACTCA-CTTTGTTTT-AAATTTTAGGTTGGGGTGACCACGGAGAATAAATAAACCTCCACGTAGAAAGAATCTTC--TCTTCTAAGCAAAAAATCACATTTTTATGCATCAA-AATTTTTGACCTGAATTGACCCA
>A._insperatus_HQ290959
GGCCGC-GGTATCCTAACCGTGCGAAGGTAGCGTAATCACTTGTTCTTTAAATAAGGACTAGTATGAATGGCTTCACGAAAGCTATACTGTCTCCTTTATTTAATCAGTAAAACTAATCTCCCCGTGAAGAAGCGGGGATACATCTATAAGACGAGAAGACCCTGT-GGAGCTTTAAACACTTTAAAACATTTGAATTTT--ATA----------CTACC--TCC------CCATCTCCA----CTAAATTACTCA-CTTTGTTTT-AAATTTTAGGTTGGGGTGACCACGGAGAATAAATAAACCTCCACGTAGAAAGAATCTTC--TCTTCTAAGCAAAAAATCACATTTTTATGCATCAA-AATTTTTGACCTGAATTGACCCA
>A._juami_MG243348
GGCCGC-GGTATCCTAACCGTGCGAAGGTAGCGTAATCACTTGTCCTTTAAATAAGGACTAGTATGAATGGCTTCACGAAAGCTATACTGTCTCCTTTATTTAATCAGTAAAACTAATCTCCCCGTGAAGAAGCGGGGATCCACCTATAAGACGAGAAGACCCTGT-GGAGCTTTAAACACTTTAAAACATTTGAATTTT--ATT----------CCACT--AAC------CCATCTCCA----CTAAATTACTCA-TTTTGTTTT-AAATTTTAGGTTGGGGTGACCACGGAGAATAAACTAACCTCCACGTAGAAAGAATCTTC--TCTTCTAAGCAAAAAATCACATTTTTATGCATCAA-AATTTTTGACCTAAATTGACCCA
>A._juami_MG243349
GGCCGC-GGTATCCTAACCGTGCGAAGGTAGCGTAATCACTTGTCCTTTAAATAAGGACTAGTATGAATGGCTTCACGAAAGCTATACTGTCTCCTTTATTTAATCAGTAAAACTAATCTCCCCGTGAAGAAGCGGGGATCCACCTATAAGACGAGAAGACCCTGT-GGAGCTTTAAACACTTTAAAACATTTGAATTTT--ATT----------CCACT--AAC------CCATCTCCA----CTAAATTACTCA-TTTTGTTTT-AAATTTTAGGTTGGGGTGACCACGGAGAATAAACTAACCTCCACGTAGAAAGAATCTTC--TCTTCTAAGCAAAAAATCACATTTTTATGCATCAA-AATTTTTGACCTAAATTGACCCA
>A._juami_MG243350
GGCCGC-GGTATCCTAACCGTGCGAAGGTAGCGTAATCACTTGTCCTTTAAATAAGGACTAGTATGAATGGCTTCACGAAAGCTATACTGTCTCCTTTATTTAATCAGTAAAACTAATCTCCCCGTGAAGAAGCGGGGATCCACCTATAAGACGAGAAGACCCTGT-GGAGCTTTAAACACTTTAAAACATTTGAATTTT--ATT----------CCACT--AAC------CCATCTCCA----CTAAATTACTCA-TTTTGTTTT-AAATTTTAGGTTGGGGTGACCACGGAGAATAAACTAACCTCCACGTAGAAAGAATCTTC--TCTTCTAAGCAAAAAATCACATTTTTATGCATCAA-AATTTTTGACCTAAATTGACCCA
>A._sp._Alto_Mazan_MF624185
GGCCGC-GGTATCCTAACCGTGCGAAGGTAGCGTAATCACTTGTCCTTTAAATAAGGACTAGTATGAATGGCTTCACGAAAGCTATACTGTCTCCTTTATTTAATCAGTAAAACTAATCTCCCCGTGAAGAAGCGGGGATCCGCCTATAAGACGAGAAGACCCTGT-GGAGCTTTAAACACTTTAAAACATTTGAATTTT--ATA----------CTACT--ACC------CCATCTCCA----CTAAATCACTCA-TTTTGTTTT-AAATTTTAGGTTGGGGTGACCACGGAGAATAAATAAACCTCCACGTAGAAAGAATTTTC--TTTTCTAAGCAAAAAATCACATTTTTATGCATCAA-AATTTTTGACCTAAATTGACCCA
>A._aff._insperatus.juami_AR-202_MT524121
GGCCGC-GGTATCCTAACCGTGCGAAGGTAGCGTAATCACTTGTCCTTTAAATAAGGACTAGTATGAATGGCCCCACGAAAGCTATACTGTCTCCTTTATTTAATCAGTAAAACTAATCTCCCCGTGAAGAAGCGGGGATTTACCTATAAGACGAGAAGACCCTGT-GGAGCTTTAAACACTTTTAAACATTTGAATTTT--ACA----------CTCTT--TCT------CTATCTCCA----CTAAATCACTCA-TTTTGTTTA-AAGTTTTAGGTTGGGGTGACCACGGAGAATAAATTAACCTCCACGTAGAAAGAACTTTC--TCTTCTAAGCAAAAAATTACATTTTTATGCATCAA-AATATTTGACCTAAATTGACCCA
>A._aff._insperatus.juami_AR-202_MT524122
GGCCGC-GGTATCCTAACCGTGCGAAGGTAGCGTAATCACTTGTCCTTTAAATAAGGACTAGTATGAATGGCTTCACGAAAGCTATACTGTCTCCTTTATTTAATCAGTTAAACTAATCCCCCCGTGAAGAAGCGGGGATATACCTATAAGACGAGAAGACCCTGT-GGAGCTTTAAACACTTTTAAACATTTGAATTTT--ATA----------CTCTT--ATC------TTATCTCAA----CTAAATCACTCA-TTTTGTTCT-AAGTTTTAGGTTGGGGTGACCACGGAGAATAAATTAACCTCCACGTAGAAAGAACCTTAT-TTTTCTAAGCAAAAAACCACATTTTTATGCATCAA-AATATTTGACCTAAATTGACCCA
>A._insperatus_MT627193
GGCCGC-GGTATCCTAACCGTGCGAAGGTAGCGTAATCACTTGTCCTTTAAATAAGGACTAGTATGAATGGCTTCACGAAAGCTATACTGTCTCCTTTATTTAATCAGTAAAACTAATCTCCCCGTGAAGAAGCGGGGATATACCTATAAGACGAGAAGACCCTGT-GGAGCTTTAAACACTTTTAAACATTTGAATTTT--AT------------TCTT--ATT------CTATCTCAA----CTAAATCACTCA-TTTTGTTAT-AAGTTTTAGGTTGGGGTGACCACGGAGAATAAACAAACCTCCACGTAGAAAGAACCTTA--CTTTCTAAGCAAAAAACCACATTTTTATGCATCAA-AATATTTGACCTAAATTGACCCA
>A._marchesianus_AF128583
GGCCGC-GGTATCCT-ACCGTGCGAAGGTAGCGTAATCACTTGTCCTTTAAATAAGGACTAGTATGAATGGCTCCACGAAAGCTATACTGTCTCCTTTATTTAATCAGTAAAACTAATCTCCCCGTGAAGAAGCGGGGATGTACCTATAAGACGAGAAGACCCTGT-GGAGCTTTAAACACTTTAAAACATTTGAATTATT--------------TTCTT--TCT------CTATTCCCA----CTAAATCACTCA-TTTTGTTTT-AAGTTTTAGGTTGGGGTGACCACGGAGAATAAATTAACCTCCACGTAGAAAGAACTTTC--TCTTCTAAGCGAAAAATTACATTTTTATGCATCAA-AATA-TTGACCTAAATTGACCCA
>A._amissibilis_MT524118
GGCCGC-GGTATCCTAACCGTGCGAAGGTAGCGTAATCACTTGTTCTTTAAATGAGGACTAGTATGAATGGCTTCACGAATGCTATACTGTCTCCTTTATCCAATCAGTTAAACTAATCTCCCCGTGAAGAAGCGGGGATTTTTCTATAAGACGAGAAGACCCTGT-GGAGCTTTAAACATCTTTTAACATTTGAACTTC--TCACTTT------ACTTT--CAG------AAAATTATA----CTAAGCCCATCA-TTTTGTTTA-AAGTTTTAGGTTGGGGTGACCCCGGAGAAAAACATACCCTCCACGTAGAAAGAAGTTTC--CTTTCTAAGCAAAAAGCCACATCTTTATGCATCAA-AATATTTGACCTATATTGACCCA
>A._amissibilis_MT524150
GGCCGC-GGTATCCTAACCGTGCGAAGGTAGCGTAATCACTTGTTCTTTAAATGAGGACTAGTATGAATGGCTTCACGAATGCTATACTGTCTCCTTTATCCAATCAGTTAAACTAATCTCCCCGTGAAGAAGCGGGGATTTTTCTATAAGACGAGAAGACCCTGT-GGAGCTTTAAACATCTTTTAACATTTGAACTTC--TCACTTT------ACTTT--CAG------AAAATTATA----CTAAGCCCATCA-TTTTGTTTA-AAGTTTTAGGTTGGGGTGACCCCGGAGAAAAACATACCCTCCACGTAGAAAGAAGTTTC--CTTTCTAAGCAAAAAGCCACATCTTTATGCATCAA-AATATTTGACCTATATTGACCCA
>A._amissibilis_MT627204
GGCCGC-GGTATCCTAACCGTGCGAAGGTAGCGTAATCACTTGTTCTTTAAATGAGGACTAGTATGAATGGCTTCACGAATGCTATACTGTCTCCTTTATCCAATCAGTTAAACTAATCTCCCCGTGAAGAAGCGGGGATTTTTCTATAAGACGAGAAGACCCTGT-GGAGCTTTAAACATCTTTTAACATTTGAACTTC--TCACTTT------ACTTT--CAG------AAAATTATA----CTAAGCCCATCA-TTTTGTTTA-AAGTTTTAGGTTGGGGTGACCCCGGAGAAAAACATACCCTCCACGTAGAAAGAAGTTTC--CTTTCTAAGCAAAAAGCCACATCTTTATGCATCAA-AATATTTGACCTATATTGACCCA
>A._sp._MTD47884_KC520680
GGCCGC-GGTATCCTAACCGTGCGAAGGTAGCGTAATCACTTGTTCTTTAAATGAGGACTAGTATGAATGGCTTCACGAATGCTATACTGTCTCCTTTATCCAATCAGTTAAACTAATCTCCCCGTGAAGAAGCGGGGATTTTTCTATAAGACGAGAAGACCCTGT-GGAGCTTTAAACATCTTTTAACATTTGAACTTC--TCACTTT------ACTTT--CAG------AAAATTATA----CTAAGCCCATCA-TTTTGTTTA-AAGTTTTAGGTTGGGGTGACCCCGGAGAAAAACATACCCTCCACGTAGAAAGAAGTTTC--CTTTCTAAGCAAAAAGCCACATCTTTATGCATCAA-AATATTTGACCTATATTGACCCA
>A._aff._femoralis.hodli_AR-202_MT524110
GGCCGC-GGTATCCTAACCGTGCGAAGGTAGCGTAATCACTTGTCCTTTAAATAAGGACTAGTATGAACGGCTTCACGAAGGCTATACTGTCTCCTTAATCTAATCAATTAAACTAATCTCCCCGTGAAGAAGCGGGGATTCACTTATAAGACGAGAAGACCCTAT-GGAGCTTTAAACATC-TAAGACACTTGATTACAC--------------------CTAC------TAAACTTCA----TGCAACCTATCATTTTTGTCTT-AAGTTTTAGGTTGGGGTGACCACGGAGAAAAATTGAACCTCCACGTAGAAAGAAAATTC--TTTTCTAAGCAAAAAGCCACATCTTAACGCATCAA-TATA-TTGACTTAAATTGACCCA
>A._aff._femoralis.hodli_AR-202_MT524115
GGCCGC-GGTATCCTAACCGTGCGAAGGTAGCGTAATCACTTGTCCTTTAAATAAGGACTAGTATGAACGGCTTCACGAAGGCTATACTGTCTCCTTAGTCTAATCAATTAAACTAATCTCCCCGTGAAGAAGCGGGGATTCATTTATAAGACGAGAAGACCCTAT-GGAGCTTTAAACATC-TAAGACACTTGATTACAC--------------------CTAC------TAAACTTCA----TGCAACCTATCATTTTTGTCTT-AAGTTTTAGGTTGGGGTGACCACGGAGAAAAATTGAACCTCCACGTAGAAAGAAAATTC--TTTTCTAAGCAAAAAGCCACATCTTAACGCATCAA-TATA-TTGACTTAAATTGACCCA
>A._femoralis_AF124106
GGCCGC-GGTATCCTAACCGTGCGAAGGTAGCGTAATCACTTGTCCTTTAAATAAGGACTAGTATGAACGGCTTCACGAAGGCTATACTGTCTCCTTAATCTAATCAGTTAAACTAATCTCCCCGTGAAGAAGCGGGGATTCATTTATAAGACGAGAAGACCCTAT-GGAGCTTTAAACATC-TAAGACACTTGATTACAC--------------------CCAC------TAAACTTCA----CGCAACCTATCA-TTTTGTCTT-AAGTTTTAGGTTGGGGTGACCACGGAGAAAAATTTAACCTCCACGTAGAAAGAAAATTC--TTTTCTAAGCAAAAAGCCACATCTTAACGCATCAA-TATA-TTGACTTAAATTGACCCA
>A._myersi_MG252614
GGCCGC-GGTATCCTAACCGTGCGAAGGTAGCGTAATCACTTGTCCTTTAAATAAGGACTAGTATGAACGGCTTCACGAAGGCTATACTGTCTCCTTAATCTAATCAGTTAAACTAATCTCCCCGTGAAGAAGCGGGGATTCATTTATAAGACGAGAAGACCCTAT-GGAGCTTTAAACATC-TAAGACACTTGATTTCAC--------------------CTAC------TAAACTTCA----TGCAACCTATCA-TTTTGTCTT-AAGTTTTAGGTCGGGGTGACCACGGAGAAAAATTGAACCTCCACGTAGAAAGAAAATTA--TCTTGTAAGCAAAAAACCACATCTTAACGCATCAA-TATA-TTGACTTAAATTGACCCA
>A._aff._femoralis.hodli_AR-202_MT524117
GGCCGC-GGTATCCTAACCGTGCGAAGGTAGCGTAATCACTTGTCCTTTAAATAAGGACTAGTATGAACGGCTTCACGAAGGCTATACTGTCTCCTTAATCTAATCAATTAAACTAATCTCCCCGTGAAGAAGCGGGGATTCATCTATAAGACGAGAAGACCCTAT-GGAGCTTTAAACATC-TAAGACACTTGATTTTT---------------ACC----TAC------TAAACTTCA----TGCAACCTATCC-TTTTGTCTT-AAGTTTTAGGTTGGGGTGACCACGGAGAAAAATTAAACCTCCACGTAGAAAGAAAATTC--TTTTCTAAGCAAAAAGCCACATCTTAACGCATCAA-TATA-TTGACTTAACTTGACCCA
>A._femoralis_AY326026
GGCCGC-GGTATCCTAACCGTGCGAAGGTAGCGTAATCACTTGTCCTTTAAATAAGGACTAGTATGAATGGCTTCACGAAGGCTATACTGTCTCCTTTATCCAATCAGTTAAACTAATCTCCCCGTGAAGAAGCGGGGATTCGTCTATAAGACGAGAAGACCCTAT-GGAGCTTTAAACATC-TAAGACATCTGATTTT----------------ACCCA--CAC------TAGACTTCA----CATAGCCCATCA-TTTTGTCTT-AAGTTTTAGGTTGGGGTGACCACGGAGAAAAATTTAACCTCCACGTAGAAAGAAAATTC--TTTTCTAAGCAAAAAGCCACATCTTTACGCATCAA-AATA-TTGACCTAAATTGACCCA
>A._femoralis_AY326027
GGCCGC-GGTATCCTAACCGTGCGAAGGTAGCGTAATCACTTGTCCTTTAAATAAGGACTAGTATGAATGGCTTCACGAAGGCTATACTGTCTCCTTTATCCAATCAGTTAAACTAATCTCCCCGTGAAGAAGCGGGGATTCGTCTATAAGACGAGAAGACCCTAT-GGAGCTTTAAACATC-TAAGACATCTGATTTT----------------ACCCA--CAC------TAGACTTCA----CATAGCCCATCA-TTTTGTCTT-AAGTTTTAGGTTGGGGTGACCACGGAGAAAAATTTAACCTCCACGTAGAAAGAAAATTC--TTTTCTAAGC-AAAAGCCACATCTTTACGCATCAA-AATA-TTGACCTAAATTGACCCA
>A._hodli_KX044279
GGCCGC-GGTATCCTAACCGTGCGAAGGTAGCGTAATCACTTGTCCTTTAAATAAGGACTAGTATGAATGGCTTCACGAAGGCTATACTGTCTCCTTTATCCAATCAGTTAAACTAATCTCCCCGTGAAGAAGCGGGGATTCGTCTATAAGACGAGAAGACCCTAT-GGAGCTTTAAACATC-TAAGACATCTGACTAT----------------ACCTA--TAC------TAAACTTCA----CATAACCCATCA-CTTTGTCTT-AAGTTTTAGGTTGGGGTGACCACGGAGAAAAATTAAACCTCCACGTAGAAAGAAAATTC--TTTTCTAAGCAAAAAGCCACATCTTTACGCATCAA-AATA-TTGACCTAAATTGACCCA
>A._hodli_KX044280
GGCCGC-GGTATCCTAACCGTGCGAAGGTAGCGTAATCACTTGTCCTTTAAATAAGGACTAGTATGAATGGCTTCACGAAGGCTATACTGTCTCCTTTATCCAATCAGTTAAACTAATCTCCCCGTGAAGAAGCGGGGATTCGTCTATAAGACGAGAAGACCCTAT-GGAGCTTTAAACATC-TAAGACATCTGACTAT----------------ACCTA--TAC------TAAACTTCA----CATAACCCATCA-CTTTGTCTT-AAGTTTTAGGTTGGGGTGACCACGGAGAAAAATTAAACCTCCACGTAGAAAGAAAATTC--TTTTCTAAGCAAAAAGCCACATCTTTACGCATCAA-AATA-TTGACCTAAATTGACCCA
>A._hodli_KX044281
GGCCGC-GGTATCCTAACCGTGCGAAGGTAGCGTAATCACTTGTCCTTTAAATAAGGACTAGTATGAATGGCTTCACGAAGGCTATACTGTCTCCTTTATCCAATCAGTTAAACTAATCTCCCCGTGAAGAAGCGGGGATTCGTCTATAAGACGAGAAGACCCTAT-GGAGCTTTAAACATC-TAAGACATCTGACTAT----------------ACCTA--TAC------TAAACTTCA----CATAACCCATCA-CTTTGTCTT-AAGTTTTAGGTTGGGGTGACCACGGAGAAAAATTAAACCTCCACGTAGAAAGAAAATTC--TTTTCTAAGCAAAAAGCCACATCTTTACGCATCAA-AATA-TTGACCTAAATTGACCCA
>A._zaparo_EU342530
GGCCGC-GGTATCCTAACCGTGCGAAGGTAGCGTAATCACTTGTCCTTTAAATAAGGACTAGTATGAACGGCTTCACGAAGGCTATTCTGTCTCCTTTATCTAATCAGTTAAACTAATCTCCCCGTGAAGAAGCGGGGATTAACCTATAAGACGAGAAGACCCTAT-GGAGCTTTAAATCTC-TAAGACATTTGATTTTAC---------------------TAT------TAAACTTCA----TGTAACCTATCATTTATGCCTT-AAGTTTTAGGTTGGGGTGACCGCGGAGAAAAATCGAACCTCCACGTAGAAAGAAAATTT--TCTTCTAAGCAAAAAGACACATCTTAACGCATCAA-TATA-TTGACCTAAATTGACCCA
>A._zaparo_HQ291003
GGCCGC-GGTATCCTAACCGTGCGAAGGTAGCGTAATCACTTGTCCTTTAAATAAGGACTAGTATGAACGGCTTCACGAAGGCTATTCTGTCTCCTTTGTCTAATCAGTTAAACTAATCTCCCCGTGAAGAAGCGGGGATTAACCTATAAGACGAGAAGACCCTAT-GGAGCTTTAAATATC-TAAGACATTTGATTTTAC---------------------TAT------TAAACTTCA----TGTAGCCTATCATTTATGCCTT-AAGTTTTAGGTTGGGGTGACCGCGGAGAAAAATCGAACCTCCACGTAGAAAGAAAATTT--TCTTCTAAGCAAAAAGACACATCTTAACGCATCAA-TATA-TTGACCTAAATTGACCCA
>A._zaparo_EU342531
GGCCGC-GGTATCCTAACCGTGCGAAGGTAGCGTAATCACTTGTCCTTTAAATAAGGACTAGTATGAACGGCTTCACGAAGGCTATTCTGTCTCCCTTATCTAATCAGTTAAACTAATCTCCCCGTGAAGAAGCGGGGATTAACCTATAAGACGAGAAGACCCTAT-GGAGCTTTAAATATC-TAAGACATTTGATTTTAT---------------------TAT------TAAACTTCA----TGTAACCTATCATTTATGCCTT-AAGTTTTAGGTTGGGGCGACCGCGGAGAAAAATTGAACCTCCACGTAGAAAGAAAATTT--TCTTCTAAGCAAAAAGACACATCTTAACGCATCAA-TATA-TTGACCTAAATTGACCCA
>A._aff._magnussoni_AR-2020_MT627173
GGCCGC-GGTATCCTAACCGTGCGAAGGTAGCGTAATCACTTGTTCTTTAAATGAGGACTAGTATGAACGGCTTCACGAAAGCTATACTGTCTCCTTTATCCAATCAGTTAAACTAATCTCCCCGTGAAGAAGCGGGGATACTTCTATAAGACGAGAAGACCCTAT-GGAGCTTTAAACTCT-TTAGACATTTGAACTAC--ACATAAA------ACTTT--CAG------AAAAATTTA----TTAAACCAATCA-TTTTGTCCT-AGGTTTTAGGTTGGGGTGACCACGGAGAAAAAATCAACCTCCACGTAGAAAGAAACTA---CCTTCTAAGCAATAAGCCACACCTTTATGCATCAA-CATA-TTGACCTAAATTGACCCA
>A._brunneus_DQ502047
GGCCGC-GGTATCCTAACCGTGCGAAGGTAGCGTAATCACTTGTTCTTTAAATGAGGACTAGTATGAATGGCTTCACGAAAGCTATACTGTCTCCTTTATCCAATCAGTTAAACTAATCTCCCCGTGAAGAAGCGGGGATACTTCTATAAGACGAGAAGACCCTAT-GGAGCTTTAAACT---CTAAACATTTGAACTAC--ACATACA------ACTTT--CAG------AAAAATTCA----TTAAACTAATCA-TTTTGTCCT-AGGTTTTAGGTTGGGGTGACCAAGGAGAAAAAATCAACCTCCACGTAGAAAGAAGCTA---CCTTCTAAGCAAAAAGCTACACCTTTATGCATCAA-TATA-TTGACCTAAATTGACCCA
>A._brunneus_DQ502132
GGCCGC-GGTATCCTAACCGTGCGAAGGTAGCGTAATCACTTGTTCTTTAAATGAGGACTAGTATGAATGGCTTCACGAAAGCTATACTGTCTCCTTTATCCAATCAGTTAAACTAATCTCCCCGTGAAGAAGCGGGGATACTTCTATAAGACGAGAAGACCCTAT-GGAGCTTTAAACT---CTAAACATTTGAACTAC--ACATACA------ACTTT--CAG------AAAAATTCA----TTAAACTAATCA-TTTTGTCCT-AGGTTTTAGGTTGGGGTGACCAAGGAGAAAAAATCAACCTCCACGTAGAAAGAAGCTA---CCTTCTAAGCAAAAAGCTACACCTTTATGCATCAA-CATA-TTGACCTAAATTGACCCA
>A._brunneus_DQ502133
GGCCGC-GGTATCCTAACCGTGCGAAGGTAGCGTAATCACTTGTTCTTTAAATGAGGACTAGTATGAATGGCTTCACGAAAGCTATACTGTCTCCTTTATCCAATCAGTTAAACTAATCTCCCCGTGAAGAAGCGGGGATACTTCTATAAGACGAGAAGACCCTAT-GGAGCTTTAAACT---CTAAACATTTGAACTAC--ACATACA------ACTTT--CAG------AAAAATTCA----TTAAACTAATCA-TTTTGTCCT-AGGTTTTAGGTTGGGGTGACCAAGGAGAAAAAATCAACCTCCACGTAGAAAGAAGCTA---CCTTCTAAGCAAAAAGCTACACCTTTATGCATCAA-CATA-TTGACCTAAATTGACCCA
>A._magnussoni_MT627184
GGCCGC-GGTATCCTAACCGTGCGAAGGTAGCGTAATCACTTGTTCTTTAAATGAGGACTAGTATGAATGGCTTCACGAAGGCTATACTGTCTCCTTTATCCAATCAGTTAAACTAATCTCCCCGTGAAGAAGCGGGGATACTTCTATAAGACGAGAAGACCCTAT-GGAGCTTTAAACT---CTAAACATTTGAACTAC--ACATACA------ACTTT--CAG------AAAAATTCA----TTAAACTAATCA-TTTTGTCCT-AGGTTTTAGGTTGGGGTGACCAAGGAGAAAAAATCAACCTCCACGTAGAAAGAAGCTA---CCTTCTAAGCAAAAAGCTACACCTTTATGCATCAA-CATA-TTGACCTAAATTGACCCA
>A._sp._PIS-2014a_KJ747328
GGCCGC-GGTATCCTAACCGTGCGAAGGTAGCGTAATCACTTGTTCTTTAAATGAGGACTAGTATGAATGGCTTCACGAAAGCTATACTGTCTCCTTTATCCAATCAGTTAAACTAATCTCCCCGTGAAGAAGCGGGGATACTTCTATAAGACGAGAAGACCCTAT-GGAGCTTTAAACT---CTAAACATTTGAACCAC--ACATACA------ACTTT--CAG------AAAAATTCA----TTAAACTAATCA-TTTTGTCCT-AGGTTTTAGGTTGGGGTGACCAAGGAGAAAAAATCAACCTCCACGTAGAAAGAAGCTA---CCTTCTAAGCAAAAAGCTACACCTTTATGCATCAA-CATA-TTGACCTAAATTGACCCA
>A._sp._PIS-2014a_KJ747329
GGCCGC-GGTATCCTAACCGTGCGAAGGTAGCGTAATCACTTGTTCTTTAAATGAGGACTAGTATGAATGGCTTCACGAAAGCTATACTGTCTCCTTTATCCAATCAGTTAAACTAATCTCCCCGTGAAGAAGCGGGGATACTTCTATAAGACGAGAAGACCCTAT-GGAGCTTTAAACT---CTAAACATTTGAACCAC--ACATACA------ACTTT--CAG------AAAAATTCA----TTAAACTAATCA-TTTTGTCCT-AGGTTTTAGGTTGGGGTGACCAAGGAGAAAAAATCAACCTCCACGTAGAAAGAAGCTA---CCTTCTAAGCAAAAAGCTACACCTTTATGCATCAA-CATA-TTGACCTAAATTGACCCA
>A._sp._PIS-2014a_KJ747330
GGCCGC-GGTATCCTAACCGTGCGAAGGTAGCGTAATCACTTGTTCTTTAAATGAGGACTAGTATGAATGGCTTCACGAAAGCTATACTGTCTCCTTTATCCAATCAGTTAAACTAATCTCCCCGTGAAGAAGCGGGGATACTTCTATAAGACGAGAAGACCCTAT-GGAGCTTTAAACT---CTAAACATTTGAACCAC--ACATACA------ACTTT--CAG------AAAAATTCA----TTAAACTAATCA-TTTTGTCCT-AGGTTTTAGGTTGGGGTGACCAAGGAGAAAAAATCAACCTCCACGTAGAAAGAAGCTA---CCTTCTAAGCAAAAAGCTACACCTTTATGCATCAA-CATA-TTGACCTAAATTGACCCA
>A._flaviventris_KY886567
GGCCGC-GGTATCCTAACCGTGCGAAGGTAGCGTAATCACTTGTTCTTTAAATGAGGACTAGTATGAACGGCTTCACGAGAGCTATGCTGTCTCCTTTATCCAATCAGTAAAACTAATCTCCCCGTGAAGAAGCGGGGATACAATTATAAGACGAGAAGACCCTAT-GGAGCTTTAAATTCT-TTTAACATTTGAACTAC--GTATAAA------ACTTT--CAG------AAAACTTCA----TTAAACCAATCA-TTTTGTTTC-AGGTTTTAGGTTGGGGTGACCACGGAGAAAAAATTAACCTCCACGTGGAAAGAAGCTA---TCTTCTAAGCAAAAAGCTACACCTTTATGCATCAA-CACA-TTGACCTAAATTGACCCA
>A._flaviventris_KY886568
GGCCGC-GGTATCCTAACCGTGCGAAGGTAGCGTAATCACTTGTTCTTTAAATGAGGACTAGTATGAACGGCTTCACGAGAGCTATGCTGTCTCCTTTATCTAATCAGTAAAACTAATCTCCCCGTGAAGAAGCGGGGATACAATTATAAGACGAGAAGACCCTAT-GGAGCTTTAAATTCT-TTTAACATTTGAACTAC--GTATAAA------ACTTT--CAG------AAAACTTCA----TTAAACCAATCA-TTTTGTTTC-AGGTTTTAGGTTGGGGTGACCACGGAGAAAAAATTAACCTCCACGTGGAAAGAAGCTA---TCTTCTAAGCAAAAAGCTACACCTTTATGCATCAA-CACA-TTGACCTAAATTGACCCA
>A._flaviventris_KY886569
GGCCGC-GGTATCCTAACCGTGCGAAGGTAGCGTAATCACTTGTTCTTTAAATGAGGACTAGTATGAACGGCTTCACGAGAGCTATGCTGTCTCCTTTATCCAATCAGTAAAACTAATCTCCCCGTGAAGAAGCGGGGATGTAATTATAAGACGAGAAGACCCTAT-GGAGCTTTAAACTCT-TTTAACATTTGAACTAC--GTATAAA------ACTTT--CAG------AAAGCTTCA----TTAAACCAATCA-TTTTGTTTC-AGGTTTTAGGTTGGGGTGACCACGGAGAAAAAATCAACCTCCACGTGGAAAGAAGCTA---TCTTCTAAGCAAAAAGCTACACCTTTATGCATCAA-CACA-TTGACCTAAATTGACCCA
>A._crombiei_KF250508
GGCCGC-GGTATCCTAACCGTGCGAAGGTAGCGTAATCACTTGTTCTTTAAATGAGGACTAGTATGAACGGCTTCACGAAAGCTATACTGTCTCCTTTATCCAATCAGTTAAACTAATCTCCCCGTGAAGAAGCGAGGATACCCATATAAGACGAGAAGACCCTAT-GGAGCTTTAAACAC--TTAAACATTTGCATTAC--ACATAAA------ACTTT--CAG------AAATCTCTC----TCAAGCTTACCA-TTTTGTTTT-AAGTTTTAGGTTGGGGTGACCACGGAGAAAAATCTAACCTCCACGTAGAAAGAAACTA---TTTTCTAAGCAAAAAGTCACATCTTTACGCATCAA-CATA-TTGACCTAAATTGACCCA
>A._crombiei_KF250509
GGCCGC-GGTATCCTAACCGTGCGAAGGTAGCGTAATCACTTGTTCTTTAAATGAGGACTAGTATGAACGGCTTCACGAAAGCTATACTGTCTCCTTTATCCAATCAGTTAAACTAATCTCCCCGTGAAGAAGCGAGGATACCCATATAAGACGAGAAGACCCTAT-GGAGCTTTAAACAC--TTAAACATTTGCATTAC--ACATAAA------ACTTT--CAG------AAATCTCTC----TCAAGCTTACCA-TTTTGTTTT-AAGTTTTAGGTTGGGGTGACCACGGAGAAAAATCTAACCTCCACGTAGAAAGAAACTA---TTTTCTAAGCAAAAAGTCACATCTTTACGCATCAA-CATA-TTGACCTAAATTGACCCA
>A._crombiei_KJ747342
GGCCGC-GGTATCCTAACCGTGCGAAGGTAGCGTAATCACTTGTTCTTTAAATGAGGACTAGTATGAACGGCTTCACGAAAGCTATACTGTCTCCTTTATCCAATCAGTTAAACTAATCTCCCCGTGAAGAAGCGAGGATACCTATATAAGACGAGAAGACCCTAT-GGAGCTTTAAACAC--TTAAACATTTGCATTAC--ACATAAA------ACTTT--CAG------AAAACTCTC----TCAAGCTTACCA-TTTTGTTTT-AAGTTTTAGGTTGGGGTGACCACGGAGAAAAATCTAACCTCCACGAAGAAAGAAACTA---TTTTCTAAGCAAAAAGTCACATCTTTACGCATCAA-CATA-TTGACCTAAATTGACCCA
>A._carajas_MK060055
GGCAGC-GGTATCCTAACCGTGCGAAGGTAGCGTAATCACTTGTTCTTTAAATGAGGACTAGTATGAACGGCTTCACGAAAGCTATACTGTCTCCTTTATCCAATCAGTAAAACTAATCTCCCCGTGAAGAAGCGGGGATACGTCTATAAGACGAGAAGACCCTGT-GGAGCTTTAAACACC--TAAACATTTGTATTCT--ATATAAA------ACCTT--CAG------AAAACTTCC----TTAAGCTTACCA-TTTTGTTTT-AAGTTTTAGGCTGGGGTGACCACGGAG-AAAACCTAACCTCCACGTAGAAAGAAATTTC--GTTTCTAAGCAAAAAGTCACATCTTTATGCATCAATATTA-TTGACCTAAATTGACCCA
>A._carajas_MK060056
GGCAGC-GGTATCCTAACCGTGCGAAGGTAGCGTAATCACTTGTTCTTTAAATGAGGACTAGTATGAACGGCTTCACGAAAGCTATACTGTCTCCTTTATCCAATCAGTAAAACTAATCTCCCCGTGAAGAAGCGGGGATACGTCTATAAGACGAGAAGACCCTGT-GGAGCTTTAAACACC--TAAACATTTGTATTCT--ATATAAA------ACCTT--CAG------AAAACTTCC----TTAAGCTTACCA-TTTTGTTTT-AAGTTTTAGGCTGGGGTGACCACGGAG-AAAACCTAACCTCCACGTAGAAAGAAATTTC--GTTTCTAAGCAAAAAGTCACATCTTTATGCATCAATATTA-TTGACCTAAATTGACCCA
>A._carajas_MK060057
GGCAGC-GGTATCCTAACCGTGCGAAGGTAGCGTAATCACTTGTTCTTTAAATGAGGACTAGTATGAACGGCTTCACGAAAGCTATACTGTCTCCTTTATCCAATCAGTAAAACTAATCTCCCCGTGAAGAAGCGGGGATACGTCTATAAGACGAGAAGACCCTGT-GGAGCTTTAAACACC--TAAACATTTGTATTCT--ATATAAA------ACCTT--CAG------AAAACTTCC----TTAAGCTTACCA-TTTTGTTTT-AAGTTTTAGGCTGGGGTGACCACGGAG-AAAACCTAACCTCCACGTAGAAAGAAATTTC--GTTTCTAAGCAAAAAGTCACATCTTTATGCATCAATATTA-TTGACCTAAATTGACCCA
>A._sp._Carajas_MG252610
GGCAGC-GGTATCCTAACCGTGCGAAGGTAGCGTAATCACTTGTTCTTTAAATGAGGACTAGTATGAACGGCTTCACGAAAGCTATACTGTCTCCTTTATCCAATCAGTAAAACTAATCTCCCCGTGAAGAAGCGGGGATACGTCTATAAGACGAGAAGACCCTGT-GGAGCTTTAAACACC--TAAACATTTGTATTCT--ATATAAA------ACCTT--CAG------AAAACTTCC----TTAAGCTTACCA-TTTTGTTTT-AAGTTTTAGGCTGGGGTGACCACGGAG-AAAACCTAACCTCCACGTAGAAAGAAATTTC--GTTTCTAAGCAAAAAGTCACATCTTTATGCATCAATATTA-TTGACCTAAATTGACCCA
>A._sp._Carajas_MG252611
GGCAGC-GGTATCCTAACCGTGCGAAGGTAGCGTAATCACTTGTTCTTTAAATGAGGACTAGTATGAACGGCTTCACGAAAGCTATACTGTCTCCTTTATCCAATCAGTAAAACTAATCTCCCCGTGAAGAAGCGGGGATACGTCTATAAGACGAGAAGACCCTGT-GGAGCTTTAAACACC--TAAACATTTGTATTCT--ATATAAA------ACCTT--CAG------AAAACTTCC----TTAAGCTTACCA-TTTTGTTTT-AAGTTTTAGGCTGGGGTGACCACGGAG-AAAACCTAACCTCCACGTAGAAAGAAATTTC--GTTTCTAAGCAAAAAGTCACATCTTTATGCATCAATATTA-TTGACCTAAATTGACCCA
>A._sp._Carajas_MF624180
GGCCGC-GGTATCCTAACCGTGCGAAGGTAGCGTAATCACTTGTTCTTTAAATGAGGACTAGTATGAACGGCTTCACGAAAGCTATACTGTCTCCTTTATCCAATCAGTAAAACTAATCTCCCCGTGAAGAAGCGGGGATACGTCTATAAGACGAGAAGACCCTGT-GGAGCTTTAAACACC-TAAAACATTTGTATTCT--ATATAAA------ACCTT--CAG------AAAACTTCC----TTAAGCTTACCA-TTTTGTTTT-AAGTTTTAGGCTGGGGTGACCACGGAGATAAACCTAACCTCCACGTAGAAAGAAATTTC--GTTTCTAAGCAAAAAGTCACATCTTTATGCATCAATATTA-TTGACCTAAATTGACCCA
>A._goianus_MT627207
GGCCGC-GGTATCCTAACCGTGCGAAGGTAGCGTAATCACTTGTTCTTTAAATGAGGACTAGTATGAATGGCTTCACGAAAGCTATACTGTCTCCTTTATCCAATCAGTTAAACTAATCTCCCCGTGAAGAAGCGGGGATGCATCTATAAGACGAGAAGACCCTAT-GGAGCTTTAAACACC-TAAAACATTTGTATTAC--GCATTAA------ACTTT--CAG-----AAAACTTCCT----CAAAGCTTACCA-TTTTGTTTT-AAGTTTTAGGTTGGGGTGACCACGGAG-AAAGCCTAACCTCCACGTAGAAAGAAAATTA--TTTTCTAAGCAAAAAGCCACATCTTTATGCATCAA-AATA-TTGACCTGAATTGACCCA
>A._niputidea_KP149362
GGCCGC-GGTATCCTAACCGTGCGAAGGTAGCGTAATCACTTGTTCTTTAAATGAGGACTAGTATGAATGGCCCCACGAAGGCTATACTGTCTCCTTTATTCAATCAGTAAAACTAATCTCCCCGTGAAGAAGCGGGGATTCACCTATAAGACGAGAAGACCCTAT-GGAGCTTCAGATATT-CTAGACATTTGAACTTT--ATATTAC------ACCTT--TCG-------AGTATTTT----TTAAACACATCA-TTTTGTCCT-AAATCTTGGGTTGGGGTGACCACGGAGAAAAAAATAACCTCCACGTAGAAAGAAGTTTT--TCTTCTAAGCAAAAAGCCACATCTTTATGCATCAA-CATA-TTGACCTGAATTGACCCA
>A._niputidea_KP149439
GGCCGC-GGTATCCTAACCGTGCGAAGGTAGCGTAATCACTTGTTCTTTAAATGAGGACTAGTATGAATGGCCCCACGAAGGCTATACTGTCTCCTTTATTCAATCAGTAAAACTAATCTCCCCGTGAAGAAGCGGGGATTCACCTATAAGACGAGAAGACCCTAT-GGAGCTTCAGATATT-CTAGACATTTGAACTTT--ATATTAC------ACCTT--TCG-------AGTATTTT----TTAAACACATCA-TTTTGTCCT-AAATCTTGGGTTGGGGTGACCACGGAGAAAAAAATAACCTCCACGTAGAAAGAAGTTTT--TCTTCTAAGCAAAAAGCCACATCTTTATGCATCAA-CATA-TTGACCTGAATTGACCCA
>A._talamancae_AF124113
GGCCGC-GGTATCCTAACCGTGCGAAGGTAGCGTAATCACTTGTTCTTTAAATGAGGACTAGTATGAATGGCCCCACGAAAGCTATACTGTCTCCTTTATTCAATCAGTAAAACTAATCTCCCCGTGAAGAAGCGGGGATATATATATAAGACGAGAAGACCCTAT-GGAGCTTCAGACATT-TTAGACATTTGAACTTA--ATATTAC------ACTTT--CCG-----AAAAAATTCT----TAAAACATATCA-TTTTGTCCT-AAGTCTTGGGTTGGGGTGACCACGGAGAAAAAACCAACCTCCACGTGGAAAGAAGTTAC--TCTTCTAAGCAAAAAGTCACACCTTTACGCATCAA-GATA-TTGACCTAAATTGACCCA
>A._talamancae_AF128586
GGCCGC-GGTATCCTAACCGTGCGAAGGTAGCGTAATCACTTGTTCTTTAAATGAGGACTAGTATGAATGGCCCCACGAAAGCTATACTGTCTCCTTTATTCAATCAGTAAAACTAATCTCCCCGTGAAGAAGCGGGGATATATATATAAGACGAGAAGACCCTAT-GGAGCTTCAGACATT-TTAGACATTTGAACTTA--ATATTAC------ACTTT--CCG------AAAAATTCT----TAAAACATATCA-TTTTGTCCT-AAGTCTTGGGTTGGGGTGACCACGGAGAAAAAACCAACCTCCACGTGGAAAGAAGTTAC--TCTTCTAAGCAAAAAGTCACACCTTTACGCATCAA-GATA-TTGACCTAAATTGACCCA
>A._talamancae_AY364562
GGCCGC-GGTATCCTAACCGTGCGAAGGTAGCGTAATCACTTGTTCTTTAAATGAGGACTAGTATGAATGGCCCCACGAAAGCTATACTGTCTCCTTTATCCAATCAGTAAAACTAATCTCCCCGTGAAGAAGCGGGGATACACATATAAGACGAGAAGACCCTAT-GGAGCTTCAGATATT-CTAGACATTTGAACATA--ATATTAC------ACTTT--CCG------AAAAATTCT----TAAAACATATCA-TTTTGTCCT-AAATCTTGGGTTGGGGTGACCACGGAGAAAAAACCAACCTCCACGTGGAAAGAAGTTCT--TCTTCTAAGCGAAAAATTACACCTTTACGCATCAA-TATA-TTGACCTAAATTGACCCA
>A._aff._marchesianus_MNHN_2000-653_AY263232
GGCCGC-GGTATCCTAACCGTGCGAAGGTAGCGTAATCACTTGTTCTTTAAATGAGGACTAGTATGAACGGCTTCACGAAAGCTATACTGTCTCCTTTATCCAATCAGTAAAACTAATCTCCCCGTGAAGAAGCGGGGATCTGTCTATAAGACGAGAAGACCCTAT-GGAGCTTTAAACATCTTAAAACACTTGAGTACA--TCATTA-------AACTT--CCG------CAAACTTCA----TTAAGCCCCTCA-TTCTGCTTT-AAGTTTTAGGTTGGGGCGACCACGGAGAACAACCCACCCTCCATGTAGAAAGAACCTT---TCTTCTAAGCGAAAAGCTACATCTTTATGCATCAA-TACA-TTGACCTAAATTGACCCA
>A._aff._tapajos_2_AR-2020_MT627175
GGCCGC-GGTATCCTAACCGTGCGAAGGTAGCGTAATCACTTGTTCTTTAAATGAGGACTAGTATGAACGGCTTCACGAAAGCTATACTGTCTCCTTTATCCAATCAGTAAAACTAATCTCCCCGTGAAGAAGCGGGGATCTGTCTATAAGACGAGAAGACCCTAT-GGAGCTTTAAACATCTTAAAACACTTGAGTACA--TCATTA-------AACTT--CCG------CAAACTTCA----TTAAGCCCCTCA-TTCTGCTTT-AAGTTTTAGGTTGGGGCGACCACGGAGAACAACCCACCCTCCATGTAGAAAGAACCTT---TCTTCTAAGCGAAAAGCTACATCTTTATGCATCAA-TACA-TTGACCTAAATTGACCCA
>A._sp._Saul_JN690212
GGCCGC-GGTATCCTAACCGTGCGAAGGTAGCGTAATCACTTGTTCTTTAAATGAGGACTAGTATGAACGGCTTCACGAAAGCTATACTGTCTCCTTTATCCAATCAGTAAAACTAATCTCCCCGTGAAGAAGCGGGGATCTGTCTATAAGACGAGAAGACCCTAT-GGAGCTTTAAACATCTTAAAACACTTGAGTACA--TCATTA-------AACTT--CCG------CAAACTTCA----TTAAGCCCCTCA-TTCTGCTTT-AAGTTTTAGGTTGGGGCGACCACGGAGAACAACCCACCCTCCATGTAGAAAGAACCTT---TCTTCTAAGCGAAAAGCTACATCTTTATGCATCAA-TACA-TTGACCTAAATTGACCCA
>A._sp._Saul_JN690213
GGCCGC-GGTATCCTAACCGTGCGAAGGTAGCGTAATCACTTGTTCTTTAAATGAGGACTAGTATGAACGGCTTCACGAAAGCTATACTGTCTCCTTTATCCAATCAGTAAAACTAATCTCCCCGTGAAGAAGCGGGGATCTGTCTATAAGACGAGAAGACCCTAT-GGAGCTTTAAACATCTTAAAACACTTGAGTACA--TCATTA-------AACTT--CCG------CAAACTTCA----TTAAGCCCCTCA-TTCTGCTTT-AAGTTTTAGGTTGGGGCGACCACGGAGAACAACCCACCCTCCATGTAGAAAGAACCTT---TCTTCTAAGCGAAAAGCTACATCTTTATGCATCAA-TACA-TTGACCTAAATTGACCCA
>A._sp._Saul_JN690214
GGCCGC-GGTATCCTAACCGTGCGAAGGTAGCGTAATCACTTGTTCTTTAAATGAGGACTAGTATGAACGGCTTCACGAAAGCTATACTGTCTCCTTTATCCAATCAGTAAAACTAATCTCCCCGTGAAGAAGCGGGGATCTGTCTATAAGACGAGAAGACCCTAT-GGAGCTTTAAACATCTTAAAACACTTGAGTACA--TCATTA-------AACTT--CCG------CAAACTTCA----TTAAGCCCCTCA-TTCTGCTTT-AAGTTTTAGGTTGGGGCGACCACGGAGAACAACCCACCCTCCATGTAGAAAGAACCTT---TCTTCTAAGCGAAAAGCTACATCTTTATGCATCAA-TACA-TTGACCTAAATTGACCCA
>A._aff._tapajos_3_AR-2020_MT627189
GGCCGC-GGTATCCTAACCGTGCGAAGGTAGCGTAATCACTTGTTCTTTAAATGAGGACTAGTATGAATGGCTTCACGAAAGCTATGCTGTCTCCTTTATTCAATCAGTAAAACTAATCTCCCCGTGAAGAAGCGGGGATACACCTATAAGACGAGAAGACCCTAT-GGAGCTTTAAACATCTTAAAACATTTGAGTACA--CTATTA-------AACTT--CTG------CAAATTTCA----TCAAGCCCCTCA-TTCTGCTTT-AAGTTTTAGGTTGGGGTGACCACGGAGAACAGCCTACCCTCCACGTAGAAAGAACCTT---TTTTCTAAGCAAAAAGCTACATCTTTATGCATCAA-CACA-TTGACCTAAATTGACCCA
>A._aff._tapajos_1_AR-2020_MT627197
GGCCGC-GGTATCCTAACCGCGCGAAGGTAGCGTAATCACTTGTTCTTTAAATGAGGACTAGTATGAACGGCTTCACGAAAGCTATACTGTCTCCTTTATCCAATCAGTAAAACTAATCTCCCCGTGAAGAAGCGGGGATGTGTTTATAAGACGAGAAGACCCTAT-GGAGCTTTAAACATCTTAAAACAATTGAGTACT--TTACTTCC----AAATTT--CTG------CAAATTTTA----CTAAGCCCCTCA-TTCTGCTTT-AAGTTTTAGGTTGGGGTGACCCCGGAGAACAACCCACCCTCCACGTAGAAAGAACCTA---TTTTCTAAGCAAAAAGCCACATCTTTATGCATCAA-AACA-TTGACCTAAATTGACCCA
>A._sp._Santa_Maria_JN690211
GGCCGC-GGTATCCTAACCGCGCGAAGGTAGCGTAATCACTTGTTCTTTAAATGAGGACTAGTATGAACGGCTTCACGAAAGCTATACTGTCTCCTTTATCCAATCAGTAAAACTAATCTCCCCGTGAAGAAGCGGGGATGTGTTTATAAGACGAGAAGACCCTAT-GGAGCTTTAAACATCTTAAAACAATTGAGTACT--TTACTTCC----AAATTT--CTG------CAAATTTTA----CTAAGCCCCTCA-TTCTGCTTT-AAGTTTTAGGTTGGGGTGACCCCGGAGAACAACCCACCCTCCACGTAGAAAGAACCTA---TTTTCTAAGCAAAAAGCCACATCTTTATGCATCAA-AACA-TTGACCTAAATTGACCCA
>A._tapajos_KR047027
GGCCGC-GGTATCCTAACCGCGCGAAGGTAGCGTAATCACTTGTTCTTTAAATGAGGACTAGTATGAATGGCTTCACGAAAGCTATGCTGTCTCCTTTATCCAATCAGTAAAACTAATCTCCCCGTGAAGAAGCGGGGGTGTACCTATAAGACGAGAAGACCCTAT-GGAGCTTTAAACACCTTAAAACATTTGAATACC--ATATTTTC-----AGGTT--CTG------AAAACTTCA----CTAAGCCCCTCA-TTCTGCTTT-AAGTTTTAGGTTGGGGTGACCCCGGAGAACAACCCACCCTCCACGTAGAAAGGACCTC---CTTTCTAAGCAAAAAGCCACATCTTTATGCATCAA-TACA-TTGACCTAAATTGACCCA
>A._tapajos_KR047028
GGCCGC-GGTATCCTAACCGCGCGAAGGTAGCGTAATCACTTGTTCTTTAAATGAGGACTAGTATGAACGGCTTCACGAAAGCTATGCTGTCTCCTTTATCCAATCAGTAAAACTAATCTCCCCGTGAAGAAGCGGGGGTGTACCTATAAGACGAGAAGACCCTAT-GGAGCTTTAAACACCTTAAAACATTTGAGTACC--ATATTTTC-----AGGTT--CTG------CAAACTTCA----CTAAGCCCCTCA-TTCTGCTTT-AAGTTTTAGGTTGGGGTGACCCCGGAGAACAACCCACCCTCCACGTAGAAAGGACCTA---CCTTCTAAGCAAAAAGCCACATCTTTATGCATCAA-CACA-TTGACCTAAATTGACCCA
>A._tapajos_KX524470
GGCCGC-GGTATCCTAACCGCGCGAAGGTAGCGTAATCACTTGTTCTTTAAATGAGGACTAGTATGAACGGCTTCACGAAAGCTATACTGTCTCCTTTATCCAATCAGTAAAACTAATCTCCCCGTGAAGAAGCGGGGGTGTACCTATAAGACGAGAAGACCCTAT-GGAGCTTTAAACACCTTAAAACATTTGAGTACC--ATATTTTC-----AGGTT--CTG------CAAACTTCA----CTAAGCCCCTCA-TTCTGCTTT-AAGTTTTAGGTTGGGGTGACCCCGGAGAACAACCCACCCTCCACGTAGAAAGGACCTA---CCTTCTAAGCAAAAAGCCACATCTTTATGCATCAA-TACA-TTGACCTAAATTGACCCA
>A._tapajos_AAGARDA12452
GGCCGC-GGTATCCTAACCGTGCGAAGGTAGCGTAATCACTTGTTCTTTAAATGAGGACTAGTATGAACGGCTTCACGAAAGCTATGCTGTCTCCTTTATTCAATCAGTAAAACTAATCTCCCCGTGAAGAAGCGGGGATGTACCTATAAGACGAGAAGACCCTAT-GGAGCTTTAAACACCTTAAAACATTTGAGTATA--CATTT--------AACTT--CTA------TAAACTTCA----TTAAGCCCCTCA-TTCTGCTTT-AAGTTTTAGGTTGGGGTGACCACGGAGAACAACCAACCCTCCACGTAGAAAGAACCTTA--TCTTCTAAGCAAAAAGCTACATCTTTATGCATCAA-TATA-TTGACTTAAATTGACCCA
>A._tapajos_AAGARDA12587
GGCCGC-GGTATCCTAACCGTGCGAAGGTAGCGTAATCACTTGTTCTTTAAATGAGGACTAGTATGAACGGCTTCACGAAAGCTATGCTGTCTCCTTTATTCAATCAGTAAAACTAATCTCCCCGTGAAGAAGCGGGGATGTACCTATAAGACGAGAAGACCCTAT-GGAGCTTTAAACACCTTAAAACATTTGAGTATA--CATTT--------AACTT--CTA------TAAACTTCA----TTAAGCCCCTCA-TTCTGCTTT-AAGTTTTAGGTTGGGGTGACCACGGAGAACAACCAACCCTCCACGTAGAAAGAACCTTA--TCTTCTAAGCAAAAAGCTACATCTTTATGCATCAA-TATA-TTGACTTAAATTGACCCA
>A._aff._melanolaemusi_AR-2020_MT627203
GGCCGC-GGTATCCTAACCGTGCGAAGGTAGCGTAATCACTTGTTCTTTAAATGGGGACTAGTATGAACGGCTTCACGAGGGCTATGCTGTCTCCTTTATCCAATCAGTTAAACTAATCTCCCCGTGAAGAAGCGGGGATATTCATATAAGACGAGAAGACCCTAT-GGAGCTTTAAACATT-TAAAATATTCGAATTTT--ATACTTTA-----ACTCT--CAG------AAAACTTCA----TTAAGCATGTCG-TTTTATTTT-AAGTTTTAGGTTGGGGTGACCACGGAGAACAACCTAACCTCCACGTAGAAAGAAATTTC--CTTTCCAAGCAAAAAGCCACATCTTTATGCATCAA-AATA-TTGACCTGAATTGACCCA
>A._sp._MTR28005_Serra_do_Divisor_KY886580
GGCCGC-GGTATCCTAACCGTGCGAAGGTAGCGTAATCACTTGTTCTTTAAATGGGGACTAGTATGAACGGCTTCACGAGGGCTATGCTGTCTCCTTTATCCAATCAGTTAAACTAATCTCCCCGTGAAGAAGCGGGGATATTCATATAAGACGAGAAGACCCTAT-GGAGCTTTAAACATT-TAAAATATTCGAATTTT--ATACTTTA-----ACTCT--CAG------AAAACTTCA----TTAAGCATGTCG-TTTTATTTT-AAGTTTTAGGTTGGGGTGACCACGGAGAACAACCTAACCTCCACGTAGAAAGAAATTTC--CTTTCCAAGCAAAAAGCCACATCTTTATGCATCAA-AATA-TTGACCTGAATTGACCCA
>A._sp._MTR28013_Serra_do_Divisor_KY886581
GGCCGC-GGTATCCTAACCGTGCGAAGGTAGCGTAATCACTTGTTCTTTAAATGGGGACTAGTATGAACGGCTTCACGAGGGCTATGCTGTCTCCTTTATCCAATCAGTTAAACTAATCTCCCCGTGAAGAAGCGGGGATATTCATATAAGACGAGAAGACCCTAT-GGAGCTTTAAACATT-TAAAATATTCGAATTTT--ATACTTTA-----ACTCT--CAG------AAAACTTCA----TTAAGCATGTCG-TTTTATTTT-AAGTTTTAGGTTGGGGTGACCACGGAGAACAACCTAACCTCCACGTAGAAAGAAATTTC--CTTTCCAAGCAAAAAGCCACATCTTTATGCATCAA-AATA-TTGACCTGAATTGACCCA
>A._sp._MTR28014_Serra_do_Divisor_KY886582
GGCCGC-GGTATCCTAACCGTGCGAAGGTAGCGTAATCACTTGTTCTTTAAATGGGGACTAGTATGAACGGCTTCACGAGGGCTATGCTGTCTCCTTTATCCAATCAGTTAAACTAATCTCCCCGTGAAGAAGCGGGGATATTCATATAAGACGAGAAGACCCTAT-GGAGCTTTAAACATT-TAAAATATTCGAATTTT--ATACTTTA-----ACTCT--CAG------AAAACTTCA----TTAAGCATGTCG-TTTTATTTT-AAGTTTTAGGTTGGGGTGACCACGGAGAACAACCTAACCTCCACGTAGAAAGAAATTTC--CTTTCCAAGCAAAAAGCCACATCTTTATGCATCAA-AATA-TTGACCTGAATTGACCCA
>A._melanolaemus_MT524148
GGCCGC-GGTATCCTAACCGTGCGAAGGTAGCGTAATCACTTGTTCTTTAAATGAGGACTAGTATGAACGGCTTCACGAGGACTATACTGTCTCCTTTATTCAATCAGTTAAACTAATCCCCCCGTGAAGAAGCGGGGATACACCTATAAGACGAGAAGACCCTAT-GGAGCTTTAAACATT-TAAAACATTCGAACCTT--ACACTACT-----ACCTC--CAG------AAAACTTCA----TTAAGCCTCTCA-TTTTGTTTT-AAGTTTTAGGTTGGGGTGACCACGGAGAATAACCTAACCTCCACGTAGAAAGAAACTCC--CTTTCCAAGCAAAAACCCACATCTTTATGCATCAA-AATA-TTGACCTAAATTGACCCA
>A._sp._Cruzeiro_do_Sul_MF624181
GGCCGC-GGTATCCTAACCGTGCGAAGGTAGCGTAATCACTTGTTCTTTAAATGAGGACTAGTATGAACGGCTTCACGAGGGCTATGCTGTCTCCTTTATCCAATCAGTTAAACTAATCTCCCCGTGAAGAAGCGGGGATACTTCTATAAGACGAGAAGACCCTAT-GGAGCTTTAAACATT-TTAAACACTTGAATCTTTATTATTTTA-----ACCTT--CAG------AAAATTTCA----TTAAACCTCTCA-TTCTGTTTT-AAGTTTTAGGTTGGGGTGACCACGGAGAATAATCTAACCTCCACGTAGAAAGAAACTTC--CTTTCCAAGCAAAAAACCACATCTTTATGCATCAA-GATA-TTGACTTAAATTGACCCA
>A._sp._n._MF-2020_MT446458
GGCCGC-GGTATCCTAACCGTGCGAAGGTAGCGTAATCACTTGTTCTTTAAATGAGGACTAGTATGAACGGCTTCACGAGGGCTATGCTGTCTCCTTTATCCAATCAGTTAAACTAATCTCCCCGTGAAGAAGCGGGGATACTTCTATAAGACGAGAAGACCCTAT-GGAGCTTTAAACATT-TTAAACACTTGAATCTTTATTATTTTA-----ACCTT--CAG------AAAATTTCA----TTAACCCTTTCA-TTCTGTTTT-AAGTTTTAGGTTGGGGTGACCACGGAGAATAATCTAACCTCCACGTAGAAAGAAACTTC--CTTTCCAAGCAAAAAACCACATCTTTATGCATCAA-GATA-TTGACTTAAATTGACCCA
>A._sp._n._MF-2020_MT446460
GGCCGC-GGTATCCTAACCGTGCGAAGGTAGCGTAATCACTTGTTCTTTAAATGAGGACTAGTATGAACGGCTTCACGAGGGCTATGCTGTCTCCTTTATCCAATCAGTTAAACTAATCTCCCCGTGAAGAAGCGGGGATACTTCTATAAGACGAGAAGACCCTAT-GGAGCTTTAAACATT-TTAAACACTTGAATCTTTATTATTTTA-----ACCTT--CAG------AAAATTTCA----TTAACCCTTTCA-TTCTGTTTT-AAGTTTTAGGTTGGGGTGACCACGGAGAATAATCTAACCTCCACGTAGAAAGAAACTTC--CTTTCCAAGCAAAAAACCACATCTTTATGCATCAA-GATA-TTGACTTAAATTGACCCA
>A._sp._PRMS412_Cruzeiro_do_Sul_KY886579
GGCCGC-GGTATCCTAACCGTGCGAAGGTAGCGTAATCACTTGTTCTTTAAATGAGGACTAGTATGAACGGCTTCACGAGGGCTATGCTGTCTCCTTTATCCAATCAGTTAAACTAATCTCCCCGTGAAGAAGCGGGGATACTTCTATAAGACGAGAAGACCCTAT-GGAGCTTTAAACATT-TTAAACACTTGAATCTTTATTATTTTA-----ACCTT--CAG------AAAATTTCA----TTAACCCTTTCA-TTCTGTTTT-AAGTTTTAGGTTGGGGTGACCACGGAGAATAATCTAACCTCCACGTAGAAAGAAACTTC--CTTTCCAAGCAAAAAACCACATCTTTATGCATCAA-GATA-TTGACTTAAATTGACCCA
>A._sp._n._MF-2020_MT446459
----GC-GGTATCCTAACCGTGCGAAGGTAGCGTAATCACTTGTTCTTTAAATGAGGACTAGTATGAACGGCTTCACGAGGGCTATGCTGTCTCCTTTATCCAATCAGTTAAACTAATCTCCCCGTGAAGAAGCGGGGATACTTCTATAAGACGAGAAGACCCTATGGGAGCTTTAAACATT-TTAAACACTTGAATCTTTATTATTTTA-----ACCTT--CAG------AAAATTTCA----TTAACCCTTTCA-TTCTGTTTT-AAGTTTTAGGTTGGGGTGACCACGGAGAATAATCTAACCTCCACGTAGAAAGAAACTTC--CTTTCCAAGCAAAAAACCACATCTTTATGCATCAA-GATA-TTGACTTAAATTGACCCA
>A._chalcopis_KC520676
GGCCGC-GGTATCCTAACCGTGCGAAGGTAGCGTAATCACTTGTTCTTTAAATGAGGACTAGTATGAACGGCTTCACGAAAGCTATACTGTCTCCTTTATCCAATCAGTTAAACTAATCTCCCCGTGAAGAAGCGGGGATTAATCTATAAGACGAGAAGACCCTAT-GGAGCTTTAAACATCTTAAAACATTTGAGTTAA--ATATTACT-----ATTTC--CAG-----TAAAGCTTCA----CTAAACCAATCA-TTTTGTTTT-AAGTTTTAGGTTGGGGTGACCACGGAGAATAACTTAACCTCCACGTAGAAAGAGAATT---TTTTCTAAGCAAAAAGCCACATCTTCATGCATCAA-AATA-TTGACTCAAATTGACCCA
>A._chalcopis_MT627182
GGCCGC-GGTATCCTAACCGTGCGAAGGTAGCGTAATCACTTGTTCTTTAAATGAGGACTAGTATGAACGGCTTCACGAAAGCTATACTGTCTCCTTTATCCAATCAGTTAAACTAATCTCCCCGTGAAGAAGCGGGGATTAATCTATAAGACGAGAAGACCCTAT-GGAGCTTTAAACATCTTAAAACATTTGAGTTAA--ATATTACT-----ATTTC--CAG-----TAAAGCTTCA----CTAAACCAATCA-TTTTGTTTT-AAGTTTTAGGTTGGGGTGACCACGGAGAATAACTTAACCTCCACGTAGAAAGAGAATT---TTTTCTAAGCAAAAAGCCACATCTTCATGCATCAA-AATA-TTGACTCAAATTGACCCA
>A._chalcopis_KC520678
GGCCGC-GGTATCCTAACCGTGCGAAGGTAGCGTAATCACTTGTTCTTTAAATGAGGACTAGTATGAACGGCTTCACGAAAGCTATACTGTCTCCTTTATCCAATCAGTTAAACTAATCTCCCCGTGAAGAAGCGGGGATTAATCTATAAGACGAGAAGACCCTAT-GGAGCTTTAAACATCTTAAAACATTTGAGTTAA--ATATTACT-----ATTTC--CAG-----TAAAGCTTCA----CTAAACCAATCA-TTTTGTTTT-AAGTTTTAGGTTGGGGTGACCACGGAGAATAACTTAACCTCCACGTAGAAAGAGAATT---TTTTCTAAGCAAAAAGCCACATCTTTATGCATCAA-AATA-TTGACTCAAATTGACCCA
>A._sp._Huanuco_MT524143
GGCCGC-GGTATCCTAACCGTGCGAAGGTAGCGTAATCACTTGTTCTTTAAATGAGGACTAGTATGAACGGCTTCACGAAAGCTATGCTGTCTCCTTTATCCAATCAGTTAAACTAATCTCCCCGTGAAGAAGCGGGGATTAATCTATAAGACGAGAAGACCCTGT-GGAGCTTTAAACACCTTAAAACATTTGATTTTT--ACCTTATT-----ACTTT--CTG-----TAAACCTTCC----CTAAGTCCATCA-TTTTGTTTT-AAGTTTTAGGTTGGGGTGACCACGGAGAATAACCTAACCTCCACGTAGAAAGAACCTT---CATTCTAAGCAAAAAGTTACATCTTTATGCATCAA-AATA-TTGACTTAAATTGACCCA
>A._sp._Huanuco_MT524145
GGCCGC-GGTATCCTAACCGTGCGAAGGTAGCGTAATCACTTGTTCTTTAAATGAGGACTAGTATGAACGGCTTCACGAAAGCTATGCTGTCTCCTTTATCCAATCAGTTAAACTAATCTCCCCGTGAAGAAGCGGGGATTAATCTATAAGACGAGAAGACCCTGT-GGAGCTTTAAACACCTTAAAACATTTGATTTTT--ACCTTATT-----ACTTT--CTG-----TAAACCTTCC----CTAAGTCCATCA-TTTTGTTTT-AAGTTTTAGGTTGGGGTGACCACGGAGAATAACCTAACCTCCACGTAGAAAGAACCTT---CATTCTAAGCAAAAAGTTACATCTTTATGCATCAA-AATA-TTGACTTAAATTGACCCA
>A._sp._Huanuco_MT627187
GGCCGC-GGTATCCTAACCGTGCGAAGGTAGCGTAATCACTTGTTCTTTAAATGAGGACTAGTATGAACGGCTTCACGAAAGCTATGCTGTCTCCTTTATCCAATCAGTTAAACTAATCTCCCCGTGAAGAAGCGGGGATTAATCTATAAGACGAGAAGACCCTGT-GGAGCTTTAAACACCTTAAAACATTTGATTTTT--ACCTTATT-----ACTTT--CTG-----TAAACCTTCC----CTAAGTCCATCA-TTTTGTTTT-AAGTTTTAGGTTGGGGTGACCACGGAGAATAACCTAACCTCCACGTAGAAAGAACCTT---CATTCTAAGCAAAAAGTTACATCTTTATGCATCAA-AATA-TTGACTTAAATTGACCCA
>A._paleovarzensis_JQ966835
GGCCGC-GGTATCCTAACCGTGCGAAGGTAGCGTAATCACTTGTTCTTTAAATGAGGACTAGTATGAACGGCTTCACGAAGGCTATACTGTCTCCTTTATCCAATCAGTTAAACTAATCTCCCCGTGAAGAAGCGGGGATTTACCTATAAGACGAGAAGACCCTAT-GGAGCTTTAAACAATTTAAAACATTTGAACTTT--ATACTACC-----ACTTC--CAG------AAAGCTTCA----TTAAGCCCATCA-TTTTGTTTT-AAGTTTTAGGTTGGGGTGACCACGGAGAATAACTTATCCTCCACGTAGAAAGAACTTC---TTTTCTAAGCAAAAAACCACATCTTTATGCATCAA-AATA-TTGACTTAAATTGACCCA
>A._paleovarzensis_JQ966836
GGCCGC-GGTATCCTAACCGTGCGAAGGTAGCGTAATCACTTGTTCTTTAAATGAGGACTAGTATGAACGGCTTCACGAAGGCTATACTGTCTCCTTTATCCAATCAGTTAAACTAATCTCCCCGTGAAGAAGCGGGGATTTACCTATAAGACGAGAAGACCCTAT-GGAGCTTTAAACAATTTAAAACATTTGAACTTT--ATACTACT-----ACTTC--CAG------AAAGCTTCA----TTAAGCCCATCA-TTTTGTTTT-AAGTTTTAGGTTGGGGTGACCACGGAGAATAACTTATCCTCCACGTAGAAAGAACTTC---TTTTCTAAGCAAAAAACCACATCTTTATGCATCAA-AATA-TTGACTTAAATTGACCCA
>A._paleovarzensis_JQ966837
GGCCGC-GGTATCCTAACCGTGCGAAGGTAGCGTAATCACTTGTTCTTTAAATGAGGACTAGTATGAACGGCTTCACGAAGGCTATACTGTCTCCTTTATCCAATCAGTTAAACTAATCTCCCCGTGAAGAAGCGGGGATTTACCTATAAGACGAGAAGACCCTAT-GGAGCTTTAAACAATTTAAAACATTTGAACTTT--ACACTACC-----ACTTC--CAG------AAAGCTTCA----TTAAGCCCATCA-TTTTGTTTT-AAGTTTTAGGTTGGGGTGACCACGGAGAATAACTTATCCTCCACGTAGAAAGAACTTC---TTTTCTAAGCAAAAAACCACATCTTTATGCATCAA-AATA-TTGACTTAAATTGACCCA
>A._sp._Ica_MF624182
GGCCGC-GGTATCCTAACCGTGCGAAGGTAGCGTAATCACTTGTTCTTTAAATGAGGACTAGTATGAACGGCCTCACGAAGGCTATACTGTCTCCTTTATCCAATCAGTTAAACTAATCTCCCCGTGAAGAAGCGGGGATTTACCTATAAGACGAGAAGACCCTAT-GGAGCTTTAAACAATTTAAAACATTTGAACTTT--TAACTACC-----ACTTC--CAG------AACTCTTCA----CTAAGCCTATCA-TTTTGTTTT-AAGTTTTAGGTTGGGGTGACCACGGAGAATAATTTATCCTCCACGTAGAAAGAAACTTC--TTTTCTAAGCAAAAAGCCACATCTTTACGCATCAA-AATA-TTGACTTAAATTGACCCA
>A._spumaponens_KC520682
GGCCGC-GGTATCCTAACCGTGCGAAGGTAGCGTAATCACTTGTTCTTTAAATGAGGACTAGTATGAACGGCTTCACGAAGGCTATACTGTCTCCCTTATCTAATCAGTTAAACTAATCTCCCCGTGAAGAAGCGGGGATTTACATATAAGACGAGAAGACCCTAT-GGAGCTTAAAACACTTCTAAACATTTGAATTCC--ACACTACC-----ATTTT--CAG------AAACCTTCA----TGAAACCCATCA-TTTTGTTTT-AAGTTTTAGGTTGGGGTGACCACGGAGAATAACCTAACCTCCACGTAGAAAGAACTTTC--TTTTCTAAGCAAAGAGCTACATCTTTATGCATCAA-CATA-TTGACCT-AATTGACCCA
>A._sumtuosus_KF250494
GGCCGC-GGTATCCTAACCGTGCGAAGGTAGCGTAATCACTTGTTCTTTAAATGAGGACTAGTATGAACGGCTTCACGAAGGCTATACTGTCTCCCTTATCTAATCAGTTAAACTAATCTCCCCGTGAAGAAGCGGGGATTCACATATAAGACGAGAAGACCCTAT-GGAGCTTAAAACACCTCTAAACATTTGACCTCC--ACACTACT-----ATTTT--CAG------AAATCTTCA----CAAAGCCCGTCA-TTTTGTTTT-AAGTTTTAGGTTGGGGTGACCGCGGAGAATAACCTAACCTCCACGTAGAAAGAACTTTC--TTTTTTAAGCAAAAAGCTACATCTTTATGCATCAA-CATA-TTGACCT-AATTGACCCA
>A._sumtuosus_KF250495
GGCCGC-GGTATCCTAACCGTGCGAAGGTAGCGTAATCACTTGTTCTTTAAATGAGGACTAGTATGAACGGCTTCACGAAGGCTATACTGTCTCCCTTATCTAATCAGTTAAACTAATCTCCCCGTGAAGAAGCGGGGATTCACATATAAGACGAGAAGACCCTAT-GGAGCTTAAAACACCTCTAAACATTTGACCTCC--ACACTACC-----ATTTT--CAG------AAATCTTCA----CAAAGCCCGTCA-TTTTGTTTT-AAGTTTTAGGTTGGGGTGACCGCGGAGAATAACCTAACCTCCACGTAGAAAGAACTTTC--TTTTCTAAGCAAAAAGCTACATCTTTATGCATCAA-CATA-TTGACCT-AATTGACCCA
>A._sumtuosus_KF250496
GGCCGC-GGTATCCTAACCGTGCGAAGGTAGCGTAATCACTTGTTCTTTAAATGAGGACTAGTATGAACGGCTTCACGAAGGCTATACTGTCTCCCTTATCTAATCAGTTAAACTAATCTCCCCGTGAAGAAGCGGGGATTCACATATAAGACGAGAAGACCCTAT-GGAGCTTAAAACACCTCTAAACATTTGACCTCC--ACACTACC-----ATTTT--CAG------AAATCTTCA----CAAAGCCCGTCA-TTTTGTTTT-AAGTTTTAGGTTGGGGTGACCGCGGAGAATAACCTAACCTCCACGTAGAAAGAACTTTC--TTTTCTAAGCAAAAAGCTACATCTTTATGCATCAA-CATA-TTGACCT-AATTGACCCA
>A._aff._trilineatus_1_AR-2020_MT524132
GGCCGC-GGTATCCTAACCGTGCGAAGGTAGCGTAATCACTTGTTCTTTAAATGAGGACTAGTATGAACGGCTTCACGAATGCTATACTGTCTCCTTTATCCAATCAGTTAAACTAATCTCCCCGTGAAGAAGCGGGGATTCACCTATAAGACGAGAAGACCCTAT-GGAGCTTTAAACACTCTTAAACATTTGAGCCCT--ATATTATT----TACCTC--CAG------AAAACTTCA----CTAAACCCCTCA-TTTTGTTTA-AACTTTTAGGTTGGGGTGACCACGGAGAATAGCCTAACCTCCACGTGGAAAGAAACTT---AATTCTAAGCAAAAAGCCACATCTTTATGCATCAATAATA-TTGACCTAAATTGACCCA
>A._sp._Liberdade_MF624184
GGCCGC-GGTATCCTAACCGTGCGAAGGTAGCGTAATCACTTGTTCTTTAAATGAGGACTAGTATGAACGGCTTCACGAATGCTATACTGTCTCCTTTGTCCAATCAGTTAAACTAATCTCCCCGTGAAGAAGCGGGGATTCACTTATAAGACGAGAAGACCCTAT-GGAGCTTTAAACACTCTTAAACATTTGAACCCT--TTATTATT----CACCTC--CAG------AAAACTTCA----CTAAACCACTCA-TTTTGTTTA-AACTTTTAGGTTGGGGCGACCACGGAGAATAACCTAACCTCCACGTGGAAAGAAACTT---AATTCTAAGCAAAAAGCCACATCTTTATGCATCAATAATA-TTGACCTAAATTGACCCA
>A._aff._trilineatus_1_AR-2020_MT524141
GGCCGC-GGTATCCTAACCGTGCGAAGGTAGCGTAATCACTTGTTCTTTAAATGAGGACTAGTATGAACGGCTTCACGAATGCTATACTGTCTCCTTTATCCAATCAGTTAAACTAATCTCCCCGTGAAGAAGCGGGGATTCACTTATAAGACGAGAAGACCCTAT-GGAGCTTTAAACACTCTTAAACACATGAACCAT--TTATTATT-----TACTC--CAG------AAAACTTCA----CTAAACCCCTCA-TTTTGTTTA-AACTTTTAGGTTGGGGTGACCACGGAGAATAACCGAACCTCCACGTGGAAAGAAACTT---AATTCTAAGCAAAAAGCCACATCTTTATGCATCAATAATA-TTGACCTAAATTGACCCA
>A._aff._trilineatus_1_AR-2020_MT524142
GGCCGC-GGTATCCTAACCGTGCGAAGGTAGCGTAATCACTTGTTCTTTAAATGAGGACTAGTATGAACGGCTTCACGAATGCTATACTGTCTCCTTTATCCAATCAGTTAAACTAATCTCCCCGTGAAGAAGCGGGGATTCACTTATAAGACGAGAAGACCCTAT-GGAGCTTTAAACACTCTTAAACACATGAACCAT--TTATTACT-----TACTC--CAG------AAAACTTCA----CTAAACCCCTCA-TTTTGTTTA-AACTTTTAGGTTGGGGTGACCACGGAGAATAACCGAACCTCCACGTGGAAAGAAACTT---AATTCTAAGCAAAAAGCCACATCTTTATGCATCAATAATA-TTGACCTAAATTGACCCA
>A._trilineatus_MW293945
GGCCGC-GGTATCCTAACCGTGCGAAGGTAGCGTAATCACTTGTTCTTTAAATGAGGACTAGTATGAACGGCTTCACGAATGCTATACTGTCTCCTTTATCCAATCAGTTAAACTAATCTCCCCGTGAAGAAGCGGGGATTCACCTATAAGACGAGAAGACCCTAT-GGAGCTTTAAACACTCTTAAACATTTGAACCCT--TTATTATT--------CC--CAC------ACAACTTCA----CTAAACCACTCA-TTTTGTTTA-AACTTTTAGGTTGGGGTGACCACGGAGAATAACCTAACCTCCACGTGGAAAGAAACTT---ATTTCTAAGCAAAAAGCCACATCTTTATGCATCAATATTA-TTGACCTAAATTGACCCA
>A._trilineatus_MW293946
GGCCGC-GGTATCCTAACCGTGCGAAGGTAGCGTAATCACTTGTTCTTTAAATGAGGACTAGTATGAACGGCTTCACGAATGCTATACTGTCTCCTTTATCCAATCAGTTAAACTAATCTCCCCGTGAAGAAGCGGGGATTCACCTATAAGACGAGAAGACCCTAT-GGAGCTTTAAACACTCTTAAACATTTGAACCCT--TTATTATT--------CC--CAC------ACAACTTCA----CTAAACCACTCA-TTTTGTTTA-AACTTTTAGGTTGGGGTGACCACGGAGAATAACCTAACCTCCACGTGGAAAGAAACTT---ATTTCTAAGCAAAAAGCCACATCTTTATGCATCAATATTA-TTGACCTAAATTGACCCA
>A._trilineatus_MW293947
GGCCGC-GGTATCCTAACCGTGCGAAGGTAGCGTAATCACTTGTTCTTTAAATGAGGACTAGTATGAACGGCTTCACGAATGCTATACTGTCTCCTTTATCCAATCAGTTAAACTAATCTCCCCGTGAAGAAGCGGGGATTCACCTATAAGACGAGAAGACCCTAT-GGAGCTTTAAACACTCTTAAACATTTGAACCCT--TTATTATT--------CC--CAC------ACAACTTCA----CTAAACCACTCA-TTTTGTTTA-AACTTTTAGGTTGGGGTGACCACGGAGAATAACCTAACCTCCACGTGGAAAGAAACTT---ATTTCTAAGCAAAAAGCCACATCTTTATGCATCAATATTA-TTGACCTAAATTGACCCA
>A._aff._trilineatus_2_AR-2020_MT524134
GGCCGC-GGAATTCTAACCGTGCGAAGGTAGCGTAATCACTTGTTTTTTAAATGAGGACTAGTATGAACGGCTTCACGAATGCTATACTGTCTCCTTTATCCCATCAGTTAAACTAATCTCCCCGTGAAGAAGCGGGGATTCACCTATAAGACGAGAAGACCCTAT-GGAGCTTTAAACACTCTTAAACATTTGATCCTT--TACTCACC-----ACTTT--CAG------AAAAC-TCA----CTAAACCCATCA-CTTTGTTTA-AACTTTTAGGTTGGGGTGACCACGGAGAATAACTTAACCTCCACGTGGAAAGAAACTT---ACTTCTAAGCAAAAAGCTACATCTTTATGTATCAA-AATA-TTGACCTAAATTGACCCA
>A._aff._trilineatus_2_AR-2020_MT627195
GGCCGC-GGAATTCTAACCGTGCGAAGGTAGCGTAATCACTTGTTTTTTAAATGAGGACTAGTATGAACGGCTTCACGAATGCTATACTGTCTCCTTTATCCCATCAGTTAAACTAATCTCCCCGTGAAGAAGCGGGGATTCACCTATAAGACGAGAAGACCCTAT-GGAGCTTTAAACACTCTTAAACATTTGATCCTT--TACTCACC-----ACTTT--CAG------AAAAC-TCA----CTAAACCCATCA-CTTTGTTTA-AACTTTTAGGTTGGGGTGACCACGGAGAATAACTTAACCTCCACGTGGAAAGAAACTT---ACTTCTAAGCAAAAAGCTACATCTTTATGTATCAA-AATA-TTGACCTAAATTGACCCA
>A._sp._n._AFJ-2020_MW293941
GGCCGC-GGAATTCTAACCGTGCGAAGGTAGCGTAATCACTTGTTTTTTAAATGAGGACTAGTATGAACGGCTTCACGAATGCTATACTGTCTCCTTTATCCCATCAGTTAAACTAATCTCCCCGTGAAGAAGCGGGGATTCACCTATAAGACGAGAAGACCCTAT-GGAGCTTTAAACACTCTTAAACATTTGATCCTT--TACTCACC-----ACTTT--CAG------AAAACTTCA----CTAAACCCATCA-CTTTGTTTA-AACTTTTAGGTTGGGGTGACCACGGAGAATAACTTAACCTCCACGTGGAAAGAAACTT---ACTTCTAAGCAAAAAGCTACATCTTTATGTATCAA-AATA-TTGACCTAAATTGACCCA
>A._sp._n._AFJ-2020_MW293942
GGCCGC-GGAATTCTAACCGTGCGAAGGTAGCGTAATCACTTGTTTTTTAAATGAGGACTAGTATGAACGGCTTCACGAATGCTATACTGTCTCCTTTATCCCATCAGTTAAACTAATCTCCCCGTGAAGAAGCGGGGATTCACCTATAAGACGAGAAGACCCTAT-GGAGCTTTAAACACTCTTAAACATTTGATCCTT--TACTCACC-----ACTTT--CAG------AAAACTTCA----CTAAACCCATCA-CTTTGTTTA-AACTTTTAGGTTGGGGTGACCACGGAGAATAACTTAACCTCCACGTGGAAAGAAACTT---ACTTCTAAACAAAAAGCCACATCTTTATGTATCAA-AATA-TTGACCTAAATTGACCCA
>A._sp._n._AFJ-2020_MW293943
GGCCGC-GGAATTCTAACCGTGCGAAGGTAGCGTAATCACTTGTTTTTTAAATGAGGACTAGTATGAACGGCTTCACGAATGCTATACTGTCTCCTTTATCCCATCAGTTAAACTAATCTCCCCGTGAAGAAGCGGGGATTCACCTATAAGACGAGAAGACCCTAT-GGAGCTTTAAACACTCTTAAACATTTGATCCTT--TACTCACC-----ACTTT--CAG------AAAACTTCA----CTAAACCCATCA-CTTTGTTTA-AACTTTTAGGTTGGGGTGACCACGGAGAATAACTTAACCTCCACGTGGAAAGAAACTT---ACTTCTAAACAAAAAGCCACATCTTTATGTATCAA-AATA-TTGACCTAAATTGACCCA
>A._ranoides_KJ130697
GGCCGC-GGTATCCTAACCGTGCGAAGGTAGCGTAATCACTTGTTCTTTAAATGAGGACTAGTATGAACGGCTTCACGAGGGCTACACTGTCTCCTTTATCTAATCAGTTAAACTAATCTCCCCGTGAAGAAGCGGGGATAAACCTATAAGACGAGAAGACCCTAT-GGAGCTTTAAACATCTTAAAACACTCATATTTT--AAATCCAA----AACTTC--CAG------AAAACTCTA----CTAAACCCATCG-ATTTGTTTT-AAGTTTTAGGTTGGGGCGACCAAGGAGAAAAAATCAACCTCCTCGTAGAAAGAAGCTTC--TCTTCTAAGCAAAAAGCCACATCTTTATGCATCAA-CATA-TTGACCTAAGTTGACCCA
>A._ranoides_KJ130698
GGCCGC-GGTATCCTAACCGTGCGAAGGTAGCGTAATCACTTGTTCTTTAAATGAGGACTAGTATGAACGGCTTCACGAGGGCTACACTGTCTCCTTTATCTAATCAGTTAAACTAATCTCCCCGTGAAGAAGCGGGGATAAACCTATAAGACGAGAAGACCCTAT-GGAGCTTTAAACATCTTAAAACACTCATATTTT--AAATCCAA----AACTTC--CAG------AAAACTCTA----CTAAACCCATCG-ATTTGTTTT-AAGTTTTAGGTTGGGGCGACCAAGGAGAAAAAATCAACCTCCTCGTAGAAAGAAGCTTC--TCTTCTAAGCAAAAAGCCACATCTTTATGCATCAA-CATA-TTGACCTAAGTTGACCCA
>A._sp._Ucuyali_MT524137
GGCCGC-GGTATCCTAACCGTGCGAAGGTAGCGTAATCACTTGTTCTTTAAATGAGGACTAGTATGAACGGCTTCACGAAAGCTATACTGTCTCCTTTGTCCAATCAGTTAAACTAATCTCCCCGTGAAGAAGCGGGGATAAACCTATAAGACGAGAAGACCCTGT-GGAGCTTTAAACACCTTAAAACATTTGTCATTCT-ACTTCACA-----ACTTC--CAG------AAAACTTTA----CTAAACCCAACA-CTCTGTTTT-AAGTTTTAGGTTGGGGTGACCACGGAGTAAAACTTAACCTCCACGTAGAAAGAAACTCC--CTTTCTAAGCAAAAAGCTACATCTTTATGCATCAA-AATA-TTGACTTAAATTGACCCA
>A._sp._APL_14596_MT108713
GGCCGC-GGTATCCTAACCGTGCGAAGGTAGCGTAATCACTTGTTCTTTAAATGAGGACTAGTATGAATGGCCTCACGAAAGCTTTACTGTCTCCTTTATCCAATCAGTTAAACTAATCTCCCCGTGAAGAAGCGGGGATAAACCTATAAGACGAGAAGACCCTAT-GGAGCTTCAAACACTTTAAAACATTTGAAACTTC-ACACTTTT-----TCCTC--CCG------AAATCTTCA----CCAAACCAATCA-ATCTGTTTT-AAGTTTTGGGTTGGGGTGACCACGGAGAATAACCTAACCTCCACGTAGAAAGAAACTCA--CTTTCTAAGCAATAAGCTACACCTTTATGCATCAA-TATA-TTGACCTAAATTGACCCA
>A._sp._APL_14710_MT108712
GGCCGC-GGTATCCTAACCGTGCGAAGGTAGCGTAATCACTTGTTCTTTAAATGAGGACTAGTATGAATGGCCTCACGAAAGCTTTACTGTCTCCTTTATCCAATCAGTTAAACTAATCTCCCCGTGAAGAAGCGGGGATAAACCTATAAGACGAGAAGACCCTAT-GGAGCTTCAAACACTTTAAAACATTTGAAACTTC-ACACTTTT-----TCCTC--CCG------AAATCTTCA----CCAAACCAATCA-ATCTGTTTT-AAGTTTTGGGTTGGGGTGACCACGGAGAATAACCTAACCTCCACGTAGAAAGAAACTCA--CTTTCTAAGCAATAAGCTACACCTTTATGCATCAA-TATA-TTGACCTAAATTGACCCA
>A._sp._APL_15877_MT108714
GGCCGC-GGTATCCTAACCGTGCGAAGGTAGCGTAATCACTTGTTCTTTAAATGAGGACTAGTATGAATGGCCTCACGAAAGCTTTACTGTCTCCTTTATCCAATCAGTTAAACTAATCTCCCCGTGAAGAAGCGGGGATAGACCTATAAGACGAGAAGACCCTAT-GGAGCTTCAAACACTTTTAAACATTTGAAACTTC-ACACTTTT-----TCCTC--CCG------AAATCTTCA----CCAAACCAATCA-ATCTGTTTT-AAGTTTTGGGTTGGGGTGACCACGGAGAATAACCTAACCTCCACGTAGAAAGAAACTCA--CTTTCTAAGCAATAAGCTACACCTTTATGCATCAA-TATA-TTGACCTAAATTGACCCA
>A._sp._INPA_H_41047_MT108707
GGCCGC-GGTATCCTAACCGTGCGAAGGTAGCGTAATCACTTGTTCTTTAAATGAGGACTAGTATGAACGGCTTCACGAAAACTTTACTGTCTCCTTTATCCAATCAGTTAAACTAATCTCCCCGTGAAGAAGCGGGGATTAATCTATAAGACGAGAAGACCCTAT-GGAGCTTCAAACACTTCTAAACACTTGATACTTC-ACACTTTT-----ACCTC--CAG------AAACCTTAA----CCAAACCAATCA-ATCTGTTTT-AAGTTTTGGGTTGGGGTGACCACGGAGAATAACCTAACCTCCACGTAGAAAGAAACTCA--CTTTCTAAGCAATAAGCTACACCTTTACGCATCAA-TGTA-TTGACCTGAATTGACCCA
>A._sp._INPA_H_41064_MT108705
GGCCGC-GGTATCCTAACCGTGCGAAGGTAGCGTAATCACTTGTTCTTTAAATGAGGACTAGTATGAACGGCTTCACGAAAACTTTACTGTCTCCTTTATCCAATCAGTTAAACTAATCTCCCCGTGAAGAAGCGGGGATTAATCTATAAGACGAGAAGACCCTAT-GGAGCTTCAAACACTTCTAAACACTTGACACTTC-ACACTTTT-----ACCTC--CAG------AAACCTTAA----CCAAACCAATCA-ATCTGTTTT-AAGTTTTGGGTTGGGGTGACCACGGAGAATAACCTAACCTCCACGTAGAAAGAAACTCA--CTTTCTAAGCAATAAGCTACACCTTTACGCATCAA-TGTA-TTGACCTGAATTGACCCA
>A._sp._INPA_H_41066_MT108706
GGCCGC-GGTATCCTAACCGTGCGAAGGTAGCGTAATCACTTGTTCTTTAAATGAGGACTAGTATGAACGGCTTCACGAAAACTTTACTGTCTCCTTTATCCAATCAGTTAAACTAATCTCCCCGTGAAGAAGCGGGGATTAATCTATAAGACGAGAAGACCCTAT-GGAGCTTCAAACACTTCTAAACACTTGACACTTC-ACACTTTT-----ACCTC--CAG------AAACCTTAA----CCAAACCAATCA-ATCTGTTTT-AAGTTTTGGGTTGGGGTGACCACGGAGAATAACCTAACCTCCACGTAGAAAGAAACTCA--CTTTCTAAGCAATAAGCTACACCTTTACGCATCAA-TGTA-TTGACCTGAATTGACCCA
>A._tinae_KY886588
GGCCGC-GGTATCCTAACCGTGCGAAGGTAGCGTAATCACTTGTTCTTTAAATGAGGACTAGTATGAACGGCTTCACGAGAGCTTTACTGTCTCCTTTATCCAATCAGTTAAACTAATCTCCCCGTGAAGAAGCGGGGATTAACCTATAAGACGAGAAGACCCTAT-GGAGCTTCAAACACTTTTAAACACTTGACACTTC-ACACTTTT-----GCCTC--CAG------AGACCTTAA----CCGAGCCAATCG-TCCTGTTTT-AAGTTTTGGGTTGGGGTGACCACGGAGAACAATTTAACCTCCACGTAGAAAGAAACTCA--CTTTCTAAGCAATAAGCTACACCTTTATGCATCAA-TATA-TTGACCTAAATTGACCCA
>A._tinae_KY886589
GGCCGC-GGTATCCTAACCGTGCGAAGGTAGCGTAATCACTTGTTCTTTAAATGAGGACTAGTATGAACGGCTTCACGAGAGCTTTACTGTCTCCTTTATCCAATCAGTTAAACTAATCTCCCCGTGAAGAAGCGGGGATTAACCTATAAGACGAGAAGACCCTAT-GGAGCTTCAAACACTTTTAAACACTTGACACTTC-ACACTTTT-----GCCTC--CAG------AGACCTTAA----CCGAGCCAATCA-TCCTGTTTT-AAGTTTTGGGTTGGGGTGACCACGGAGAACAATTTAACCTCCACGTAGAAAGAAACTCA--CTTTCTAAGCAATAAGCTACACCTTTATGCATCAA-TATA-TTGACCTAAATTGACCCA
>A._sp._Tefe_MG252612
GGCCGCGGGTATCCTAACCGTGCGAAGGTAGCGTAATCACTTGTTCTTTAAATGAGGACTAGTATGAACGGCTTCACGAAAGCTTTACTGTCTCCTTTATCCAATCAGTTAAACTAATCTCCCCGTGAAGAAGCGGGGATTAATCTATAAGACGAGAAGACCCTAT-GGAGCTTCAAACACTTTTAAACACTTGACACTTT-ATACTTTT-----ACTTC--CAG------AAACCTTAA----CCAAGCCGATCA-ATCTGTTTT-AAGTTTTGGGTTGGGGTGACCACGGAGAATAACTTAACCTCCACGTAGAAAGAAACTCA--CTTTCTAAGCAATAAGCTACACCTTTATGCATCAA-CATA-CTGACCTAAATTGACCCA
>A._sp._Tefe_MG252613
GGCCGCGGGTATCCTAACCGTGCGAAGGTAGCGTAATCACTTGTTCTTTAAATGAGGACTAGTATGAACGGCTTCACGAAAGCTTTACTGTCTCCTTTATCCAATCAGTTAAACTAATCTCCCCGTGAAGAAGCGGGGATTAATCTATAAGACGAGAAGACCCTAT-GGAGCTTCAAACACTTTTAAACACTTGACACTTT-ATACTTTT-----ACTTC--CAG------AAACCTTAA----CCAAGCCGATCA-ATCTGTTTT-AAGTTTTGGGTTGGGGTGACCACGGAGAATAACTTAACCTCCACGTAGAAAGAAACTCA--CTTTCTAAGCAATAAGCTACACCTTTATGCATCAA-CATA-CTGACCTAAATTGACCCA
>A._tinae_KY886590
GGCCGCGGGTATCCTAACCGTGCGAAGGTAGCGTAATCACTTGTTCTTTAAATGAGGACTAGTATGAACGGCTTCACGAAAGCTTTACTGTCTCCTTTATCCAATCAGTTAAACTAATCTCCCCGTGAAGAAGCGGGGATTAATCTATAAGACGAGAAGACCCTAT-GGAGCTTCAAACACTTTTAAACACTTGACACTTT-ATACTTTT-----ACTTC--CAG------AAACCTTAA----CCAAGCCGATCA-ATCTGTTTT-AAGTTTTGGGTTGGGGTGACCACGGAGAATAACTTAACCTCCACGTAGAAAGAAACTCA--CTTTCTAAGCAATAAGCTACACCTTTATGCATCAA-CATA-CTGACCTAAATTGACCCA
>A._humilis_AJ430673
GGCCGC-GGTATCCTAACCGTGCGAAGGTAGCGTAATCACTTGTTCTTTAAATGAGGACTAGTATGAACGGCTTCACGAAAGCTATACTGTCTCCTTTATCCAATCAGTTAAACTAATCTTCCCGTGAAGAAGCGGGAATTTATTTATAAGACGAGAAGACCCTAT-GGAGCTTTAAATATTTTTAAACATTCGAATTTT--ACATTAC------TATTT--CAG------AAAACTTTA----CTAAGCCCATCG-TTTTGTTTT-AAGTTTTAGGTTGGGGTGACCACGGAGTATAACTTAACCTCCACGCAGAAAGAGACTTT--TCCTCTAAGCAAAAAGCTACACCTTTATGCATCAA-GAAA-TTGACCTTAATTGACCCA
>A._humilis_KJ940454
GGCCGC-GGTATCCTAACCGTGCGAAGGTAGCGTAATCACTTGTTCTTTAAATGAGGACTAGTATGAACGGCTTCACGAAAGCTATACTGTCTCCTTTATCCAATCAGTTAAACTAATCTTCCCGTGAAGAAGCGGGAATTTATTTATAAGACGAGAAGACCCTAT-GGAGCTTTAAATATTTTTAAACATTCGAATTTT--ACATTAC------TATTT--CAG------AAAACTTTA----CTAAGCCCATCG-TTTTGTTTT-AAGTTTTAGGTTGGGGTGACCACGGAGTATAACTTAACCTCCACGCAGAAAGAGACTTT--TCCTCTAAGCAAAAAGCTACACCTTTATGCATCAA-GAAA-TTGACCTTAATTGACCCA
>A._pittieri_EU380801
--------GTATCCTAACCGTGCGAAGGTAGCGTAATCACTTGTTCTTTAAATGAGGACTAGTATGAATGGCTTCACGAAAGCTATACTGTCTCCTTTATCTGATCAGTTAAACTAATCTTCCCGTGAAGAAGCGGGAATTTACTTATAAGACGAGAAGACCCTAT-GGAGCTTTAAATATTTTTAAACATTCGAATTTT--ACATTAC------TATTT--TAG------AAAACTTTA----TTAAGCTCATCG-TTTTGTTTTAAAGTTTTAGGTTGGGGTGACCACGGAGTATAACTTAACCTCCACGCAGAAAGAGACTTT--CTCTCTAAGCAAAAAGCTACACCTTTATGCATCAA-TAAA-TTGACCTTAATTGACCCA
>A._pittieri_EU380802
--------GTATCCTAACCGTGCGAAGGTAGCGTAATCACTTGTTCTTTAAATGAGGACTAGTATGAATGGCTTCACGAAAGCTATACTGTCTCCTTTATCTGATCAGTTAAACTAATCTTCCCGTGAAGAAGCGGGAATTTACTTATAAGACGAGAAGACCCTAT-GGAGCTTTAAATATTTTTAAACATTCGAATTTT--ACATTAC------TATTT--TAG------AAAACTTTA----TTAAGCTCATCG-TTTTGTTTTAAAGTTTTAGGTTGGGGTGACCACGGAGTATAACTTAACCTCCACGCAGAAAGAGACTTT--CTCTCTAAGCAAAAAGCTACACCTTTATGCATCAA-TAAA-TTGACCTTAATTGACCCA
>A._pittieri_EU380803
--------GTATCCTAACCGTGCGAAGGTAGCGTAATCACTTGTTCTTTAAATGAGGACTAGTATGAATGGCTTCACGAAAGCTATACTGTCTCCTTTATCTGATCAGTTAAACTAATCTTCCCGTGAAGAAGCGGGAATTTACTTATAAGACGAGAAGACCCTAT-GGAGCTTTAAATATTTTTAAACATTCGAATTTT--ACATTAC------TATTT--TAG------AAAACTTTA----TTAAGCTCATCG-TTTTGTTTTAAAGTTTTAGGTTGGGGTGACCACGGAGTATAACTTAACCTCCACGCAGAAAGAGACTTT--CTCTCTAAGCAAAAAGCTACACCTTTATGCATCAA-TAAA-TTGACCTTAATTGACCCA
>A._kingsburyi_AY364549
GGCCGC-GGTATCCTAACCGTGCGAAGGTAGCGTAATCACTTGTCCTTTAAATGAGGACTAGTATGAACGGCTTCACGAAGGCTATGCTGTCTCCTTTATCCAATCAGTTAAACTAATCTCCCCGTGAAGAAGCGGGGATACATCTATAAGACGAGAAGACCCTAT-GGAGCTTTAAATACTTTAAAACACCTGAATCTG--ACACTAGA----AACTTC--CAG------AAAGCTTTA----TTTAACATATCA-CTTTGTTTT-AAACTTTAGGTTGGGGTGACCACGGAGAAAAAACCAACCTCCACGTAGAATGAAATTTT--CTTTCTAAGCGATAAGCTACATCTTTATGCATCAA-TACA-TTGACCTAAATTGACCCA
>A._kingsburyi_EU342526
GGCCGC-GGTATCCTAACCGTGCGAAGGTAGCGTAATCACTTGTCCTTTAAATGAGGACTAGTATGAACGGCTTCACGAAGGCTATGCTGTCTCCTTTATCCAATCAGTTAAACTAATCTCCCCGTGAAGAAGCGGGAATACATCTATAAGACGAGAAGACCCTAT-GGAGCTTTAAATACTTTAAAACACCTGAATCTG--ACACTAGA----AACTTC--CAG------AAAACTTTA----TTTAACATATCA-CTTTGTTTT-AAACTTTAGGTTGGGGTGACCACGGAGAAAAAACCAACCTCCACGTAGAATGAAATTTT--CTTTCTAAGCGATAAGCTACATCTTTATGCATCAA-TACA-TTGACCTAAATTGACCCA
>A._kingsburyi_AY364550
GGCCGC-GGTATCCTAACCGTGCGAAGGTAGCGTAATCACTTGTCCTTTAAATGAGGACTAGTATGAACGGCTTCACGAAGGCTATGCTGTCTCCTTTATCTAATCAGTTAAACTAATCTCCCCGTGAAGAAGCGGGGATACATCTATAAGACGAGAAGACCCTAT-GGAGCTTTAAATACTTTAAAACACCTGAATCTA--ACACTAGA----AACTTC--CAG------AAAACTTTA----TTTAACGTATCA-CTTTGTTTT-AAACTTTAGGTTGGGGTGACCACGGAGAAAAAACCAACCTCCACGTAGAATGAAATTTT--CTTTCTAAGCGATAAGCTACATCTTTATGCATCAA-TACA-TTGACCTAAATTGACCCA
>A._fratisenescus_MF624172
GGCCGC-GGTATCCTAACCGTGCGAAGGTAGCGTAATCACTTGTTCTTTAAATGAGGACTAGTATGAACGGCTTCACGAAAGCTATACTGTCTCCCCTATCCAATCAGTTAAACTAATCTCCCCGTGAAGAAGCGGGGATACAACTATAAGACGAGAAGACCCTAT-GGAGCTTTAAATATTTTAAAACATTTGAACCCAT-AAATTTTAAATTTTTTTC--CCG------AAACCTCTA----TTAAATACATCA-TTCTGTTTA-AAACTTTAGGTTGGGGTGACCACGGAGTATAAACTAACCTCCACGTAGAATGAAACTCT--CTTTCTAAACAAAAAGCCACACCTTTATGCATCAA-CACA-TTGACCTAAATTGACCCA
>A._ornatus_MT524108
GGCCGC-GGTATCCTAACCGTGCGAAGGTAGCGTAATCACTTGTTCTTTAAATGAGGACTAGTATGAACGGCTTCACGAAAGCTATACTGTCTCCTTTATCTAATCAGTGAAACTAATCTCCCCGTGAAGAAGCGGGGATCCCCCTATAAGACGAGAAGACCCTGT-GGAGCTTTAAACACCTTAAAACATTTGTATTTC------------------CT--TAC------TTAACTTTA----CTAAACCCATCA-TTTTGTTTT-AAGTTTTAGGTTGGGGTGACCACGGAGAACAACTTAACCTCCACATAGAAAAAGCCTT---CTTTTTAAGCAAAAAGTTACACCTTGATGCATCAA-TACA-TTGACTTAAATTGACCCA
>A._ornatus_MT524109
GGCCGC-GGTATCCTAACCGTGCGAAGGTAGCGTAATCACTTGTTCTTTAAATGAGGACTAGTATGAACGGCTTCACGAAAGCTATACTGTCTCCTTTATCTAATCAGTGAAACTAATCTCCCCGTGAAGAAGCGGGGATCCCCCTATAAGACGAGAAGACCCTGT-GGAGCTTTAAACACCTTAAAACATTTGTATTTC------------------CT--TAC------TTAACTTTA----CTAAACCCATCA-TTTTGTTTT-AAGTTTTAGGTTGGGGTGACCACGGAGAACAACTTAACCTCCACATAGAAAAAGCCTT---CTTTTTAAGCAAAAAGTTACACCTTGATGCATCAA-TACA-TTGACTTAAATTGACCCA
>A._ornatus_MT524112
GGCCGC-GGTATCCTAACCGTGCGAAGGTAGCGTAATCACTTGTTCTTTAAATGAGGACTAGTATGAACGGCTTCACGAAAGCTATACTGTCTCCTTTATCTAATCAGTGAAACTAATCTCCCCGTGAAGAAGCGGGGATCCCCCTATAAGACGAGAAGACCCTGT-GGAGCTTTAAACACCTTAAAACATTTGTATTTC------------------CT--TAC------TTAACTTTA----CTAAACCCATCA-TTTTGTTTT-AAGTTTTAGGTTGGGGTGACCACGGAGAACAACTTAACCTCCACATAGAAAAAGCCTT---CTTTTTAAGCAAAAAGTTACACCTTGATGCATCAA-TACA-TTGACTTAAATTGACCCA
>A._aff._masniger.nidicola_AR-202_MT524124
GGCCGC-GGTATCCTAACCGTGCGAAGGTAGCGTAATCACTTGTTCTTTAAATGAGGACTAGTATGAACGGCTTCACGAAAGCTATACTGTCTCCTTTATCTAATCAGTTAAACTAATCTCCCCGTGAAGAAGCGGGGATACCCATATAAGACGAGAAGACCCTAT-GGAGCTTTAAACACCTCTAGACACTTGAACATGC-ACA----------ATTTT------------AAGCCTCA----CTAAATTCATCA-TTTTGTCTT-AAGTTTTAGGTTGGGGTGACCGCGGAGAAAAAACTAACCTCCACATAGAAAGAAGCTT---CCTTCTAAGCAAAAAACCACATCTTTATGCATCAA-CACA-TTGACCTTAATTGACCCA
>A._sp._Santa_Maria_JN690210
GGCCGC-GGTATCCTAACCGTGCGAAGGTAGCGTAATCACTTGTTCTTTAAATGAGGACTAGTATGAACGGCTTCACGAAAGCTATGCTGTCTCCTTTATTTAATCAGTTAAACTAATCTCCCCGTGAAGAAGCGGGGATACCCGTATAAGACGAGAAGACCCTAT-GGAGCTTTAAACACCTCTAGACATTTGAACATAC-ACA----------ATTTT------------AAGCCTCA----CTAAATTCATCA-TTTTGTCTT-AAGTTTTAGGTTGGGGTGACCGCGGAGAAAAAACTAACCTCCACGTAGAAAGAAGCTT---CCTCCTAAGCAAAAAACTACATCTTTATGCATCAA-CACA-TTGACCTTAATTGACCCA
>A._sp._Santa_Maria_JN690934
GGCCGC-GGTATCCTAACCGTGCGAAGGTAGCGTAATCACTTGTTCTTTAAATGAGGACTAGTATGAACGGCTTCACGAAAGCTATGCTGTCTCCTTTATTTAATCAGTTAAACTAATCTCCCCGTGAAGAAGCGGGGATACCCGTATAAGACGAGAAGACCCTAT-GGAGCTTTAAACACCTCTAGACATTTGAACATAC-ACA----------ATTTT------------AAGCCTCA----CTAAATTCATCA-TTTTGTCTT-AAGTTTTAGGTTGGGGTGACCGCGGAGAAAAAACTAACCTCCACGTAGAAAGAAGCTT---CCTCCTAAGCAAAAAACTACATCTTTATGCATCAA-CACA-TTGACCTTAATTGACCCA
>A._nidicola_DQ502101
GGCCGC-GGTATCCTAACCGTGCGAAGGTAGCGTAATCACTTGTTCTTTAAATGAGGACTAGTATGAACGGCTTCACGAAAGCTATACTGTCTCCTTTATCTAATCAGTTAAACTAATCTCCCCGTGAAGAAGCGGGGATGCCCATATAAGACGAGAAGACCCTAT-GGAGCTTTAAACATCTCTAGACATTTGAACATTC-ACA----------ATTTT------------AAGCCCCA----CTAAATTCATCA-TTTTGTCTT-AAGTTTTAGGTTGGGGTGACCGCGGAGAAAAAATCAACCTCCACATAGAAAGAACCTC---CCTTCTAAGCAAAAAGCCACATCTTTATGCATCAA-CACA-TTGACCTTAATTGACCCA
>A._nidicola_DQ502142
GGCCGC-GGTATCCTAACCGTGCGAAGGTAGCGTAATCACTTGTTCTTTAAATGAGGACTAGTATGAACGGCTTCACGAAAGCTATACTGTCTCCTTTATCTAATCAGTTAAACTAATCTCCCCGTGAAGAAGCGGGGATGCCCATATAAGACGAGAAGACCCTAT-GGAGCTTTAAACATCTCTAGACATTTGAACATTC-ACA----------ATTTT------------AAGCCCCA----CTAAATTCATCA-TTTTGTCTT-AAGTTTTAGGTTGGGGTGACCGCGGAGAAAAAATCAACCTCCACATAGAAAGAACCTC---CCTTCTAAGCAAAAAGCCACATCTTTATGCATCAA-CACA-TTGACCTTAATTGACCCA
>A._nidicola_DQ502210
GGCCGC-GGTATCCTAACCGTGCGAAGGTAGCGTAATCACTTGTTCTTTAAATGAGGACTAGTATGAACGGCTTCACGAAAGCTATACTGTCTCCTTTATCTAATCAGTTAAACTAATCTCCCCGTGAAGAAGCGGGGATGCCCATATAAGACGAGAAGACCCTAT-GGAGCTTTAAACATCTCTAGACATTTGAACATTC-ACA----------ATTTT------------AAGCCCCA----CTAAATTCATCA-TTTTGTCTT-AAGTTTTAGGTTGGGGTGACCGCGGAGAAAAAATCAACCTCCACATAGAAAGAACCTC---CCTTCTAAGCAAAAAGCCACATCTTTATGCATCAA-CACA-TTGACCTTAATTGACCCA
>A._sp._Lago_Cipotuba_JN690209
GGCCGC-GGTATCCTAACCGTGCGAAGGTAGCGTAATCACTTGTTCTTTAAATGAGGACTAGTATGAACGGCTTCACGAAAGCTATACTGTCTCCTTTATCCAATCAGTTAAACTAATTTCCCCGTGAAGAAGCGGGGATACCCATATAAGACGAGAAGACCCTAT-GGAGCTTTAAATATCTTTAGACATTTGAATATGC-ACA----------AATCT------------TAAAATCA----CTAAATTCATCA-TTTTGTCTT-AAGTTTTAGGTTGGGGCGACCACGGAGAAAAAACCAACCTCCACATGGAAAGA--CTC---CCTTCTAAGCAAAAAGCTACATCTTTATGCATCAA-CACA-TTGACCTTAATTGACCCA
>A._sp._Lago_Cipotuba_JN690933
GGCCGC-GGTATCCTAACCGTGCGAAGGTAGCGTAATCACTTGTTCTTTAAATGAGGACTAGTATGAACGGCTTCACGAAAGCTATACTGTCTCCTTTATCCAATCAGTTAAACTAATTTCCCCGTGAAGAAGCGGGGATACCCATATAAGACGAGAAGACCCTAT-GGAGCTTTAAATATCTTTAGACATTTGAATATGC-ACA----------AATCT------------TAAAATCA----CTAAATTCATCA-TTTTGTCTT-AAGTTTTAGGTTGGGGCGACCACGGAGAAAAAACCAACCTCCACATGGAAAGA--CTC---CCTTCTAAGCAAAAAGCTACATCTTTATGCATCAA-CACA-TTGACCTTAATTGACCCA
>A._masniger_JQ966873
GGCCGC-GGTATCCTAACCGTGCGAAGGTAGCGTAATCACTTGTTCTTTAAATCAGGACTAGTATGAACGGCTTCACGAAAGCTATACTGTCTCCTTTATTCAATCAGTTAAACTAATCTCCCCGTGAAGAAGCGGGGATACCCATATAAGACGAGAAGACCCTAT-GGAGCTTTAAATACCTTTAGACATTTGAATACACA-------------ACTTT--------------AAACCA----CTAAATTCATCA-TTCTGTCTT-AAGTTTTAGGTTGGGGCGACCACGGAGAAAAAATCAACCTCCACGTGGAAAGAAACTC---CCTTCTAGGCAAAAAGCTACACCTTTATGCATCAA-CACA-TTGACCTTAATTGACCCA
>A._masniger_JQ966874
GGCCGC-GGTATCCTAACCGTGCGAAGGTAGCGTAATCACTTGTTCTTTAAATCAGGACTAGTATGAACGGCTTCACGAAAGCTATACTGTCTCCTTTATTCAATCAGTTAAACTAATCTCCCCGTGAAGAAGCGGGGATACCCATATAAGACGAGAAGACCCTAT-GGAGCTTTAAATACCTTTAGACATTTGAATACACG-------------ACTTT--------------AAACCA----CTAAATTCATCA-TTCTGTCTT-AAGTTTTAGGTTGGGGCGACCACGGAGAAAAAATCAACCTCCACGTGGAAAGAAACTC---CCTTCTAGGCAAAAAGCTACACCTTTATGCATCAA-CACA-TTGACCTTAATTGACCCA
>A._masniger_JQ966875
GGCCGC-GGTATCCTAACCGTGCGAAGGTAGCGTAATCACTTGTTCTTTAAATCAGGACTAGTATGAACGGCTTCACGAAAGCTATACTGTCTCCTTTATTCAATCAGTTAAACTAATCTCCCCGTGAAGAAGCGGGGATACCCATATAAGACGAGAAGACCCTAT-GGAGCTTTAAATACCTTTAGACATTTGAATACACG-------------ACTTT--------------AAACCA----CTAAATTCATCA-TTCTGTCTT-AAGTTTTAGGTTGGGGCGACCACGGAGAAAAAATCAACCTCCACGTGGAAAGAAACTC---CCTTCTAGGCAAAAAGCTACACCTTTATGCATCAA-CACA-TTGACCTTAATTGACCCA
>A._nunciatus_MK680962
GGCCGC-GGTATCCTAACCGCGCGAAGGTAGCGTAATCACTTGTTCTTTAAATGAGGACTAGTATGAACGGCTTCACGAAAGCTATACTGTCTCCTTTATATAGTCAGTTAAACTAATCTCCCCGTGAAGAAGCGGGGATGTTCCTATAAGACGAGAAGACCCTAT-GGAGCTTTAAACATCTTTAGACATTTGAAATAC--ACA----------AATTT--TTG------AAAAATTCA----CTAAACTAATCA-TTTTGTCTT-AAGTTTTAGGTTGGGGTGACCACGGAAGAAAAACTAACATCCACGTGGAATGAAACTC---TTTTCTAAGCAAAAAGATACATCTTTATGCATCAA-CACA-TTGACCTAAATTGACCCA
>A._nunciatus_MK680963
GGCCGC-GGTATCCTAACCGCGCGAAGGTAGCGTAATCACTTGTTCTTTAAATGAGGACTAGTATGAACGGCTTCACGAAAGCTATACTGTCTCCTTTATATAGTCAGTTAAACTAATCTCCCCGTGAAGAAGCGGGGATGTTCCTATAAGACGAGAAGACCCTAT-GGAGCTTTAAACATCTTTAGACATTTGAAATAC--ACA----------AATTT--TTG------AAAAATTCA----CTAAACTAATCA-TTTTGTCTT-AAGTTTTAGGTTGGGGTGACCACGGAAGAAAAACTAACATCCACGTGGAATGAAACTC---TTTTCTAAGCAAAAAGATACATCTTTATGCATCAA-CACA-TTGACCTAAATTGACCCA
>A._nunciatus_MK680964
GGCCGC-GGTATCCTAACCGCGCGAAGGTAGCGTAATCACTTGTTCTTTAAATGAGGACTAGTATGAACGGCTTCACGAAAGCTATACTGTCTCCTTTATATAGTCAGTTAAACTAATCTCCCCGTGAAGAAGCGGGGATGTTCCTATAAGACGAGAAGACCCTAT-GGAGCTTTAAACATCTTTAGACATTTGAAATAC--ACA----------AATTT--TTG------AAAAATTCA----CTAAACTAATCA-TTTTGTCTT-AAGTTTTAGGTTGGGGTGACCACGGAAGAAAAACTAACATCCACGTGGAATGAAACTC---TTTTCTAAGCAAAAAGATACATCTTTATGCATCAA-CACA-TTGACCTAAATTGACCCA
>A._gasconi_DQ502052
GGCCGC-GGTATCCTAACCGTGCGAAGGTAGCGTAATCACTTGTTCTTTAAATGAGGACTAGTATGAACGGCTTCACGAGAGCTATACTGTCTCCTTTACCCAATCAGTTAAACTAATCTCCCCGTGAAGAAGCGGGGATAAACCTATAAGACGAGAAGACCCTGT-GGAGCTTTAAACATC-TTAAACATTTGTACCCAA-GCTATTAA-----CCTTC--CTG------TAAATTCCA----CTAAACCCATCA-TTCTGTTTT-AAGTTTTAGGTTGGGGCGACCACGGAGAACAACCCACCCTCCACGTAGAAAGAACCTT---AATTCTAAGCTAAAAGCTACACCTTTATGCATCAA-CACA-TTGACCTAAATTGACCCA
>A._gasconi_DQ502053
GGCCGC-GGTATCCTAACCGTGCGAAGGTAGCGTAATCACTTGTTCTTTAAATGAGGACTAGTATGAACGGCTTCACGAGAGCTATACTGTCTCCTTTACCCAATCAGTTAAACTAATCTCCCCGTGAAGAAGCGGGGATAAACCTATAAGACGAGAAGACCCTGT-GGAGCTTTAAACATC-TTAAACATTTGTACCCAA-GCTATTAA-----CCTTC--CTG------TAAATTCCA----CTAAACCCATCA-TTCTGTTTT-AAGTTTTAGGTTGGGGCGACCACGGAGAACAACCCACCCTCCACGTAGAAAGAACCTT---AATTCTAAGCTAAAAGCTACACCTTTATGCATCAA-CACA-TTGACCTAAATTGACCCA
>A._gasconi_DQ502202
GGCCGC-GGTATCCTAACCGTGCGAAGGTAGCGTAATCACTTGTTCTTTAAATGAGGACTAGTATGAACGGCTTCACGAGAGCTATACTGTCTCCTTTACCCAATCAGTTAAACTAATCTCCCCGTGAAGAAGCGGGGATAAACCTATAAGACGAGAAGACCCTGT-GGAGCTTTAAACATC-TTAAACATTTGTACCCAA-GCTATTAA-----CCTTC--CTG------TAAATTCCA----CTAAACCCATCA-TTCTGTTTT-AAGTTTTAGGTTGGGGCGACCACGGAGAACAACCCACCCTCCACGTAGAAAGAACCTT---AATTCTAAGCTAAAAGCTACACCTTTATGCATCAA-CACA-TTGACCTAAATTGACCCA
>A._marchesianus_EU342543
GGCCGC-GGTATCCTAACCGTGCGAAGGTAGCGTAATCACTTGTTCTTTAAATGAGGACTAGTATGAACGGCTTCACGAGAGCTATACTGTCTCCTTTACCCAATCAGTTAAACTAATCTCCCCGTGAAGAAGCGGGGATAAACCTATAAGACGAGAAGACCCTGT-GGAGCTTTAAACATC-TTAAACATTTGTACCCAA-GCTATTAA-----CCTTC--CTG------TAAATTCCA----CTAAACCCATCA-TTCTGTTTT-AAGTTTTAGGTTGGGGCGACCACGGAGAACAACCCACCCTCCACGTAGAAAGAACCTT---AATTCTAAGCTAAAAGCTACACCTTTATGCATCAA-CACA-TTGACCTAAATTGACCCA
>A._marchesianus_EU342544
GGCCGC-GGTATCCTAACCGTGCGAAGGTAGCGTAATCACTTGTTCTTTAAATGAGGACTAGTATGAACGGCTTCACGAGAGCTATACTGTCTCCTTTACCCAATCAGTTAAACTAATCTCCCCGTGAAGAAGCGGGGATAAGCCTATAAGACGAGAAGACCCTGT-GGAGCTTTAAACATC-TTAAACATTTGTACCCAA-GCTATTAA-----CCTTC--CTG------TAAATTCCA----CTAAACCCATCA-TTCTGTTTT-AAGTTTTAGGTTGGGGCGACCACGGAGAACAACCCACCCTCCACGTAGAAAGAACCTT---AATTCTAAGCTAAAAGCTACACCTTTATGCATCAA-CACA-TTGACCTAAATTGACCCA
>A._grillisimilis_KF250504
GGCCGC-GGTATCCTAACCGTGCGAAGGTAGCGTAATCACTTGTTCTTTAAATGAGGACTAGTATGAACGGCTTCACGAGAGCTATGCTGTCTCCTTTACTCAATCAGTTAAACTAATCTTCCCGTGAAGAAGCGGGAATACCTTTATAAGACGAGAAGACCCTAT-GGAGCTTTAGACACTTCTAAACACTTGACCCTC--CTCATCAA-----AATTTTACAA------AAACCTCTA----CTAAGCCTGTCA-CCTTGTTTA-AAGTTTTAGGTTGGGGCGACCACGGAGAAAAACCTAACCTCCACGTAGAAAGAAACTTC--TTTCCTAAGCAAAAAGCCACATCTTTATGCATCAA-CACA-TTGACTTAAATTGACCCA
>A._grillisimilis_KF250505
GGCCGC-GGTATCCTAACCGTGCGAAGGTAGCGTAATCACTTGTTCTTTAAATGAGGACTAGTATGAACGGCTTCACGAGAGCTATGCTGTCTCCTTTACTCAATCAGTTAAACTAATCTTCCCGTGAAGAAGCGGGAATACCTTTATAAGACGAGAAGACCCTAT-GGAGCTTTAGACACTTCAAAACACTTGACCCTC--CTCATCAA-----AATTTAACAA------AAACCTCTA----CTAAGCCTGTCA-CCTTGTTTA-AAGTTTTAGGTTGGGGCGACCACGGAGAAAAACCTAACCTCCACGTAGAAAGAAACTTC--TTTCCTAAGCAAAAAGCCACATCTTTATGCATCAA-CACA-TTGACTTAAATTGACCCA
>A._grillisimilis_KF250506
GGCCGC-GGTATCCTAACCGTGCGAAGGTAGCGTAATCACTTGTTCTTTAAATGAGGACTAGTATGAACGGCTTCACGAGAGCTAAGCTGTCTCCTTTATTCAATCAGTGAAACTAATCTTCCCGTGAAGAAGCGGGAATACCTATATAAGACGAGAAGACCCTAT-GGAGCTTTAAACACCTCAAAACACTTGACCTAC--CTCATCAA-----AATTT--CCA------AAACCTTTA----CTAAGCCTGTCA-CGTTGTTTA-AAGTTTTAGGTTGGGGCGACCACGGAG-ATAACCTAACCTCCACGTAGAAAGAAACTTC--TTTCCTAAGCAAAAAGCTACATCTTTATGCATCAA-CACA-CTGACTTAAATTGACCCA
>A._grillicantus_MPEG43051
GGCCGC-GGTATCCTAACCGTGCGAAGGTAGCGTAATCACTTGTTCTTTAAATGAGGACTAGTATGAACGGCTTCACGAGAGCTATCCTGTCTCCTTTATTTAATCAGTTAAACTAATCTTCCCGTGAAGAAGCGGGAATATCAATATAAGACGAGAAGACCCTGT-GGAGCTTTAAACACTTCAGAACACTTGATTTCT--CCATTAAA-----AATTT--CCA------AAACCTTTA----CTAAGCCTATCA-TATTGTTTT-AAGTTTTAGGTTGGGGTGACCACGGAGATAAACCTAACCTCCACGTAGAAAGAAACTT---ATTTCTAAGCAAAAAGCCACATCTTTATGCATCAA-CACA-TTGACTTTAATTGACCCA
>A._grillicantus_INPAH41354
GGCCGC-GGTATCCTAACCGTGCGAAGGTAGCGTAATCACTTGTTCTTTAAATGAGGACTAGTATGAACGGCTTCACGAGAGCTATCCTGTCTCCTTTATTTAATCAGTTAAACTAATCTTCCCGTGAAGAAGCGGGAATATCAATATAAGACGAGAAGACCCTGT-GGAGCTTTAAACACTTCAGAACACTTGATTTCT--CCATTAAA-----AATTT--CCA------AAACCTTTA----CTAAGCCTATCA-TATTGTTTT-AAGTTTTAGGTTGGGGTGACCACGGAGATAAACCTAACCTCCACGTAGAAAGAAACTT---ATTTCTAAGCAAAAAGCCACATCTTTATGCATCAA-CACA-TTGACTTTAATTGACCCA
>A._grillicantus_MPEG43042
GGCCGC-GGTATCCTAACCGTGCGAAGGTAGCGTAATCACTTGTTCTTTAAATGAGGACTAGTATGAACGGCTTCACGAGAGCTATTCTGTCTCCTTTATTTAATCAGTTAAACTAATCTTCCCGTGAAGAAGCGGGAATATTAATATAAGACGAGAAGACCCTGT-GGAGCTTTAAACACTTCAGAACACTTGATTTTT--CCGTTAAA-----AATTT--CCA------AAACCTTTA----CTAAGCCTATCA-TATTGTTTT-AAGTTTTAGGTTGGGGTGACCACGGAGATAAACCTAACCTCCACGTAGAAAGAAACTT---ATTTCTAAGCAAAAAGCCACATCTTTATGCATCAA-TACA-TTGACTTTAATTGACCCA
>A._grillicantus_MPEG43039
GGCCGC-GGTATCCTAACCGTGCGAAGGTAGCGTAATCACTTGTTCTTTAAATGAGGACTAGTATGAACGGCTTCACGAGAGCTATTCTGTCTCCTTTATTTAATCAGTTAAACTAATCTTCCCGTGAAGAAGCGGGAATATTAATATAAGACGAGAAGACCCTGT-GGAGCTTTAAACACTTCAGAACACTTGATTTTTT-CCGTTAAA-----AATTT--CCA------AAACCTTTA----CTAAGCCTATCA-TATTGTTTT-AAGTTTTAGGTTGGGGTGACCACGGAGATAAACCTAACCTCCACGTAGAAAGAAACTT---ATTTCTAAGCAAAAAGCCACATCTTTATGCATCAA-TACA-TTGACTTTAATTGACCCA
>A._caeruleodactylus_DQ502100
GGCCGC-GGTATCCTAACCGTGCGAAGGTAGCGTAATCACTTGTTCTTTAAATGAGGACTAGTATGAATGGCTTCACGAAAGCTATGCTGTCTCCTTTATCCCATCAGTTAAACTAATCTCCCCGTGAAGAAGCGGGGATACACCTATAAGACGAGAAGACCCTAT-GGAGCTTTAAACACCTTAAAACACTTGATTCTT--TATTTATA-----ACTTC--CAG------TAAAATTTA----ATTAGTCCATCA-TTTTGTTTT-AAGTTTTAGGTTGGGGTGACCACGGAGACAAATTTAACCTCCACGTAGAAAGGAGAT----TTTCCTAAGCAAAAAGCTACACCTTTATGCATCAA-TATA-TTGACTTTAATTGACCCA
>A._caeruleodactylus_DQ502141
GGCCGC-GGTATCCTAACCGTGCGAAGGTAGCGTAATCACTTGTTCTTTAAATGAGGACTAGTATGAATGGCTTCACGAAAGCTATGCTGTCTCCTTTATCCCATCAGTTAAACTAATCTCCCCGTGAAGAAGCGGGGATACACCTATAAGACGAGAAGACCCTAT-GGAGCTTTAAACACCTTAAGACACTTGATTCTT--TATTTATA-----ACTTC--CAG------TAAAACCTA----ATTAGTCCCTCA-TTTTGTTTT-AAGTTTTAGGTTGGGGTGACCACGGAGACAAATTTAACCTCCACGTAGAAAGGAGAT----TTTCCTAAGCAAAAAGCTACACCTTTATGCATCAA-TATA-TTGACTTTAATTGACCCA
>A._caeruleodactylus_DQ502186
GGCCGC-GGTATCCTAACCGTGCGAAGGTAGCGTAATCACTTGTTCTTTAAATGAGGACTAGTATGAATGGCTTCACGAAAGCTATGCTGTCTCCTTTATCCCATCAGTTAAACTAATCTCCCCGTGAAGAAGCGGGGATACACCTATAAGACGAGAAGACCCTAT-GGAGCTTTAAACACCTTAAGACACTTGATTCTT--TATTTATA-----ACTTC--CAG------TAAAACCTA----ATTAGTCCCTCA-TTTTGTTTT-AAGTTTTAGGTTGGGGTGACCACGGAGACAAATTTAACCTCCACGTAGAAAGGAGAT----TTTCCTAAGCAAAAAGCTACACCTTTATGCATCAA-TATA-TTGACTTTAATTGACCCA
>A._aff._marchesianus_AY263233
GGCCGC-GGTATTCTAACCGTGCGAAGGTAGCGTAATCACTTGTTTTTTAAATGAGGACTAGTATGAATGGCTTCACGAAGGCTATACTGTCTCCCTTATCCAATCAGTTAAACTAATCTTCCCGTGAAGAAGCGGGAATAAACCTATAAGACGAGAAGACCCTAT-GGAGCTTTAAACACTTTTAAACATTTGACATTTA-ACATTTCA-----ACTTT--CAG------AAAACTTTA----CTAAACCAATCG-ATTTGTTTT-AAGTTTTAGGTTGGGGTGACCACGGAGAACAACAAAACCTCCACGTAGAAAGAACCT----TTCTCTAAGCAAAAAGCCACATCTTTACGCATCAATAATA-CTGACCTTAATTGACCCA
>A._granti_EU201067
GGCCGC-GGTATTCTAACCGTGCGAAGGTAGCGTAATCACTTGTTTTTTAAATGAGGACTAGTATGAATGGCTTCACGAAGGCTATACTGTCTCCCTTATCCAATCAGTTAAACTAATCTTCCCGTGAAGAAGCGGGAATAAACCTATAAGACGAGAAGACCCTAT-GGAGCTTTAAACACTTTTAAACATTTGACATTTA-ACATTTCA-----ACTTT--CAG------AAAACTTTA----CTAAACCAATCG-ATTTGTTTT-AAGTTTTAGGTTGGGGTGACCACGGAGAACAACAAAACCTCCACGTAGAAAGAACCT----TTCTCTAAGCAAAAAGCCACATCTTTACGCATCAATAATA-CTGACCTTAATTGACCCA
>A._granti_EU201066
GGCCGC-GGTATTCTAACCGTGCGAAGGTAGCGTAATCACTTGTTTTTTAAATGAGGACTAGTATGAATGGCTTCACGAAGGCTATACTGTCTCCCTTATCCAATCAGTTAAACTAATCTTCCCGTGAAGAAGCGGGAATAAACCTATAAGACGAGAAGACCCTGT-GGAGCTTTAAACACTTTTAAACATTTGACATTTA-ACATTTCA-----ACTTT--CAG------AAAAATTTA----CTAAACCAATCG-ATTTGTTTT-AAGTTTTAGGTTGGGGTGACCACGGAGAACAACAAAACCTCCACGTAGAAAGAATCT----TTCTCTAAGCAAAAAGCCACACCTTTACGCATCAATAATA-CTGACCTTAATTGACCCA
>A._granti_EU201068
GGCCGC-GGTATTCTAACCGTGCGAAGGTAGCGTAATCACTTGTTTTTTAAATGAGGACTAGTATGAATGGCTTCACGAAGGCTATACTGTCTCCCTTATCTAATCAGTTAAACTAATCTTCCCGTGAAGAAGCGGGAATAAGCCTATAAGACGAGAAGACCCTAT-GGAGCTTTAAACACTTTCAAACATTTGATATTTA-ACATTTTT----AACTTT--CAG-----TAAAACTTCA----TTAAACCCATCA-ATTTGTTCT-AAGTTTTAGGTTGGGGTGACCACGGAGAACAACCAAACCTCCACGTAGAAAGAATCT----CTCTCTAAGCAAAAAGCTACAGCTTTACGCATCAA-AATA-CTGACCTTAATTGACCCA
>A._algorei_HQ290950
GGCCGC-GGTATCCTAACCGTGCGAAGGTAGCGTAATCACTTGTTCTTTAAATGAGGACTAGTATGAATGGCTTCACGAAGGCTATACTGTCTCCCTTATTCAATCAGTAAAACTAATCTCCCCGTGAAGAAGCGGGGATTCACCTATAAGACGAGAAGACCCTAT-GGAGCTTTAAACGCC-TTAAACACTTGAGTTTA--CACTTCT------TCTAT--CAG------GGATTTAAA----CTAAGCCCCTCA-TTTTGTTTA-AAGTTTTAGGTTGGGGTGACCACGGAGAACAATCTAACCTCCACGTAGAAAGAGGCTC---CCCTCTAAGCAAAAAGCTACATCTTAATGCATCAA-AATA-TTGACCTAAATTGACCCA
>A._algorei_MK369818
GGCCGC-GGTATCCTAACCGTGCGAAGGTAGCGTAATCACTTGTTCTTTAAATGAGGACTAGTATGAATGGCTTCACGAAGGCTATACTGTCTCCCTTATCCAATCAGTAAAACTAATCTCCCCGTGAAGAAGCGGGGATTCACCTATAAGACGAGAAGACCCTAT-GGAGCTTTAAACGCC-TTAAACACTTGAGTTTA--CACTTCT------TCTAT--CAG------GGATTTAAA----CTAAGCCCCTCA-TTTTGTTTA-AAGTTTTAGGTTGGGGTGACCACGGAGAACAATCTAACCTCCACGTAGAAAGAGGCTC---CCCTCTAAGCAAAAAGCTACATCTTAATGCATCAA-AATA-TTGACCTAAATTGACCCA
>A._algorei_MK369819
GGCCGC-GGTATCCTAACCGTGCGAAGGTAGCGTAATCACTTGTTCTTTAAATGAGGACTAGTATGAATGGCTTCACGAAGGCTATACTGTCTCCCTTATCCAATCAGTAAAACTAATCTCCCCGTGAAGAAGCGGGGATTCACCTATAAGACGAGAAGACCCTAT-GGAGCTTTAAACGCC-TTAAACACTTGAGTTTA--CACTTCT------TCTAT--CAG------GGATTTAAA----CTAAGCCCCTCA-TTTTGTTTA-AAGTTTTAGGTTGGGGTGACCACGGAGAACAATCTAACCTCCACGTAGAAAGAGGCTC---CCCTCTAAGCAAAAAGCTACATCTTAATGCATCAA-AATA-TTGACCTAAATTGACCCA
>A._sp._n._MT076998
GGCCGC-GGTATCCTAACCGTGCGAAGGTAGCGTAATCACTTGTTCTTTAAATGAGGACTAGTATGAATGGCTTCACGAGAGCTATACTGTCTCCTCTATCTAATCAGTTAAACTAATCTCCCCGTGAAGAAGCGGGGCTACACCTATAAGACGAGAAGACCCTAT-GGAGCTTTAAACAC--TTAGACATTTGAACCCC--TAATAA-------AATAT--TTA------TATACTGCA----TTAAACTCATCA-TTTTGCCCT-AAGTTTTAGGTTGGGGCGACCACGGAGAAAAAACCAACCTCCACGTAGAAAGAAGCTCC--ACTTCTAAGCAAAAAGTCACACCTTTACGCATCAA-TAAA-CTGACTTAACTTGACCCA
>A._sp._n._MT076999
GGCCGC-GGTATCCTAACCGTGCGAAGGTAGCGTAATCACTTGTTCTTTAAATGAGGACTAGTATGAATGGCTTCACGAGAGCTATACTGTCTCCTCTATCTAATCAGTTAAACTAATCTCCCCGTGAAGAAGCGGGGCTACACCTATAAGACGAGAAGACCCTAT-GGAGCTTTAAACAC--TTAGACATTTGAACCCC--TAATAA-------AATAT--CTA------TATACTGCA----TTAAACTCATCA-TTTTGCCCT-AAGTTTTAGGTTGGGGCGACCACGGAGAAAAAACCAACCTCCACGTAGAAAGAAGCTCC--ACTTCTAAGCAAAAAGTCACACCTTTACGCATCAA-TAAA-CTGACTTAACTTGACCCA
>A._sp._n._MT077000
GGCCGC-GGTATCCTAACCGTGCGAAGGTAGCGTAATCACTTGTTCTTTAAATGAGGACTAGTATGAATGGCTTCACGAGAGCTATACTGTCTCCTCTATCTAATCAGTTAAACTAATCTCCCCGTGAAGAAGCGGGGCTACACCTATAAGACGAGAAGACCCTAT-GGAGCTTTAAACAC--TTAGACATTTGAACCCC--TAATAA-------AATAT--CTA------TATACTGCA----TTAAACTCATCA-TTTTGCCCT-AAGTTTTAGGTTGGGGCGACCACGGAGAAAAAACCAACCTCCACGTAGAAAGAAGCTCC--ACTTCTAAGCAAAAAGTCACACCTTTACGCATCAA-TAAA-CTGACTTAACTTGACCCA
>A._undulatus_DQ283044
GGCCGC-GGTATCCTAACCGTGCGAAGGTAGCGTAATCACTTGTTCTTTAAATGAGGACTAGTATGAATGGCTTCACGAAAGCTATGCTGTCTCCTTTATCTAATCAGTGAAACTAATCTTCCCGTGAAGAAGCGGGAATTAACATATAAGACGAGAAGACCCTAT-GGAGCTTTAAACAAT-CAAGGCACCTGAATTAA--AAATAAAA-----ATTCC--CGA------AAATATTTA----ATAAACTTACCA-CTCTGCCTC-TAGTTTTAGGTTGGGGCGACCACGGAGAAAAAATCATCCTCCATGTAGAAAGAAACTTC--TTTTCTAAGCAAAAACCCACATCTTTATGCATCAA-CATA-TTGACCTCTATTGACCCA
>A._undulatus_DQ502029
GGCCGC-GGTATCCTAACCGTGCGAAGGTAGCGTAATCACTTGTTCTTTAAATGAGGACTAGTATGAATGGCTTCACGAAAGCTATGCTGTCTCCTTTATCTAATCAGTGAAACTAATCTTCCCGTGAAGAAGCGGGAATTAACATATAAGACGAGAAGACCCTAT-GGAGCTTTAAACAAT-CAAGGCACCTGAATTAA--AAATAAAA-----ATTCC--CGA------AAATATTTA----ATAAACTTACCA-CTCTGCCTC-TAGTTTTAGGTTGGGGCGACCACGGAGAAAAAATCATCCTCCATGTAGAAAGAAACTTC--TTTTCTAAGCAAAAACCCACATCTTTATGCATCAA-CATA-TTGACCTCTATTGACCCA
>A._undulatus_DQ502028
GGCCGC-GGTATCCTAACCGTGCGAAGGTAGCGTAATCACTTGTTCTTTAAATGAGGACTAGTATGAATGGCTTCACGAAAGCTATGCTGTCTCCTTTATCTAATCAGTGAAACTAATCTTCCCGTGAAGAAGCGGGAATTAACATATAAGACGAGAAGACCCTAT-GGAGCTTTAAACAAT-CAAGGCACCTGAATTAA--AAATAAAA-----ATTCC--CGA------AAATATTTA----ATAAACTTACCA-CTCTGCCTC-TAGTTTTAGGTTGGGGCGACCACGGAGAAAAAATCATCCTCCATGTAGAAAGAAGCTTC--TTTTCTAAGCAAAAACCCACATCTTTATGCATCAA-CATA-TTGACCTCTATTGACCCA
>A._tapajos_AAGARDA12593
GGCCGC-GGTATCCTAACCGTGCGAAGGTAGCGTAATCACTTGTTCTTTAAATGAGGACTAGTATGAACGGCTTCACGAAAGCTATGCTGTCTCCTTTATCCAATCAGTTAAACTAATCTCCCCGTGAAGAAGCGGGGATACCTCTATAAGACGAGAAGACCCTAT-GGAGCTTTAAACACT-TTAAACACCTGATTATTT-CCACCAAG-----ATCCT--CAGAGATCTTAAACCAAA----CTAAACTTATCATCCTTGTTTT-AAGTTTTAGGCTGGGGCGACCACGGAGCCAAACCCTACCTCCACGTAGAAAGGAACTC---TTTCCTAAGCAAAAAGCCACATCTTTATGCATCAA-TAAA-CTGACCTAAATTGACCCA
>A._sp._Neblina_MT627201
GGCCGC-GGTATCCTAACCGTGCGAAGGTAGCGTAATCACTTGTCCTTTAAATGGGGACTAGTATGAACGGCTTCACGAATGCTATACTGTCTCCTTTTTCTAATCAGTTAAACTAATCTTCCCGTGAAGAAGCGGGAATACTCCTATAAGACGAGAAGACCCTAT-GGAGCTTTAAGCAAT-TAAGACACCTGAACC-----------------AATTT--TTC------CAAATTTTA----TAAAACCTATCA-CCCTGTCTT-TAGTTTTAGGTTGGGGCGACCAAGGAGAAAAAATTATCCTCCACGCAGAAAGAAAT-----ATTTCTTAGCAAAAAGCTACACCTTAATGCATCAA-AACA-TTGACCTATATTGACCCA
>A._olfersioides_DQ502126
GGCCGC-GGTATCCTAACCGTGCGAAGGTAGCGTAATCACTTGTCCTTTAAATGAGGACTGGTATGAATGGCCACACGAAAGCTATACTGTCTCCTTTTTCTAATCAGTTAAACTAATCTTCCCGTGAAGAAGCGGGAATAAGCCTATAAGACGAGAAGACCCTAT-GGAGCTTCAAACAAC-TGAGACACCTGATTTTTC-----------------------------TTTATCTTCA---TTTAACCATTCTT-CTCTGTCTC-TAGTTTTGGGTTGGGGTGACCACGGAGCAAAATCTAACCTCCATGATGGATGAATCTTTC-AATTCTTAGCAAAAAGCCACATCTTGATGCACCAA-CAAA-CTGACTCTAATTGACCCA
>A._olfersioides_MF624178
GGCCGC-GGTATCCTAACCGTGCGAAGGTAGCGTAATCATTTGTCCTTTAAATGAGGACTTGTATGAATGGCTTCACGAAAGCTATACTGTCTCCTTTTTCTAATCAGTAAAATTAATCTTCCCGTGAAGAAGCGGGAATAAATCTATAAGACGAGAAGACCCTAT-GGAGCTTCAAACAAC-TGAGACATTTGATTTCTT--------------ATCTT----------TAAATCTTTA----TAAAACTAAACA-TTTTGTCTC-TAGTTTTAGGTTGGGGTGACCACGGAGCAAAATTTAACCTCCATGACGAATAAAATCCTTATTTTTTAAGCAAAAAGTTACATCTTTACGCATCAA-CAAA-TTGACCTTCATTGACCCA
>A._olfersioides_MF624179
GGCCGC-GGTATCCTAACCGTGCGAAGGTAGCGTAATCATTTGTCCTTTAAATGAGGACTTGTATGAATGGCTTCACGAAAGCTATACTGTCTCCTTTTTCTAATCAGTAAAATTAATCTTCCCGTGAAGAAGCGGGAATAAATCTATAAGACGAGAAGACCCTAT-GGAGCTTCAAACAAC-TGAGACATTTGATTTCTT--------------ATCTT----------TAAATCTTTA----TAAAACTAAACA-TTTTGTCTC-TAGTTTTAGGTTGGGGTGACCACGGAGCAAAATTTAACCTCCATGACGAATAAAATCCTTATTTTTTAAGCAAAAAGTTACATCTTTACGCATCAA-CAAA-TTGACCTTCATTGACCCA
>A._cf._zaparo_DQ502013
GGCCGC-GGTATCCTAACCGTGCGAAGGTAGCGTAATCACTTGTTCTTTAAATGAGGACTAGTATGAATGGCCCCACGAGGGCTGCACTGTCTCCTTTTTCTAATCAATGAAACTAATCTCCCCGTGAAGAAGCGGGGATAGCCCTATAAGACGAGAAGACCCTAT-GGAGCTTTAAACAAC-TGAGACACTTGCTTTTC--TTTTAAT------CTCTT--CAG------AGCTCTTTA---TCTTACTTAAGCATTTTTATCTC-TAGTTTTAGGTTGGGGTGACCACGGAGCAAAATTAAACCTCCATGAAGAAATGACTT----CTCTTTAAGCCACAAACCACCTTTTTAAGCATCAG-CAAA-TTGACCTTCATTGACCCA
>A._ranoides_EU342692
GGCCGC-GGTATCCTAACCGTGCGAAGGTAGCGTAATCACTTGTTCTTTAAATGAGGACTAGTATGAATGGCTTCACGAAGGCTACACTGTCTCCTTTTTCTAATCTATGAAACTAATCCCCCCGTGAAGAAGCGGGGATACACCTATAAGACGAGAAGACCCTAT-GGAGCTTTAAACAAC-TGAAATAATTGCTTCTC--CCTACCCT-----ATTTT--CTG------AATATTCTACAATTTAACTTAAGCA-TCCTATTTC-TAGTTTTAGGTTGGGGTGACCACGGAGTACAATTTAACCTCCATGCTGAAAGAAATTA---CACTCTTAACACAAAGCCACAGCTTTAAGCATCAA-TAAT-TTGACTTACATTGACCCA
