# Supplementary material for: A new Amazonian species of Allobates Zimmermann & Zimmermann, 1988 (Aromobatidae) with a trilled advertisement call
Source: PeerJ. 2022 Mar 7;10:e13026. doi: 10.7717/peerj.13026 (PMC8908894; doi:10.7717/peerj.13026)
Supplement: Supplemental Information 5 [file peerj-10-13026-s005.xlsx]

## Sheet: Measures Allobates paleci
Taxon	Type series	Sex	Field number	Voucher	SVL	Head L	Head width	Nostril-snout L	Eye-nostril D	Internarinal D	Eye D	Interorbital D	Tympanum D	Forearm L	Upper arm L	Hand I	Hand II	Hand III	Hand IV	Width of FIII disc	width of FIII third phalanx	Palmar tubercle D	Thenar tubercle D	Thigh L	Tibia L	Foot L	width of toe disc IV
Allobates paleci sp. nov.	Paratopótipo	Male	AAGARDA12594	CHUFPB30244	14.39	4.2	5.1	0.6	1.2	2	2.2	3.6	0.6	3	3	2.5	2.5	3.3	2.4	0.4	0.5	0.6	0.3	7.2	7.2	6	0.2
Allobates paleci sp. nov.	Paratopótipo	Male	AAGARDA12598	CHUFPB30248	16.14	4.3	5.4	0.4	1.3	2.4	2.1	3.7	0.8	3.3	3.7	2.5	2.6	3.7	2.2	0.3	0.3	0.6	0.3	7	7.7	6.8	0.4
Allobates paleci sp. nov.	Paratopótipo	Male	AAGARDA12597	CHUFPB30281	16	4.8	5.5	0.5	1.3	2.4	2.1	3.7	0.9	3.3	3.4	2.4	2.5	3.6	2.7	0.4	0.4	0.6	0.2	7.4	7.3	6	0.5
Allobates paleci sp. nov.	Paratopótipo	Male	AAGARDA12586	CHUFPB30306	16.22	4.2	5.3	0.7	1.4	2.3	2.1	3.6	0.9	3.1	3.7	2.4	2.5	3.8	2.5	0.5	0.3	0.4	0.3	8.4	7.7	6.2	0.5
Allobates paleci sp. nov.	Paratopótipo	Male	AAGARDA12585	CHUFPB30252	14.33	4.2	4.7	0.5	1.3	2.1	2.1	3.4	0.8	3	3.3	2.5	2.4	3.5	2.7	0.4	0.4	0.5	0.2	7.1	7	5.9	0.4
Allobates paleci sp. nov.	Holótipo	Male	AAGARDA12593	CHUFPB30253	13.35	3.7	4.8	0.4	1.4	2.1	1.8	3.4	0.7	2.8	2.9	2	2.3	3.2	2.2	0.3	0.4	0.6	0.3	6.8	6.8	6	0.4
Allobates paleci sp. nov.	Paratopótipo	Male	AAGARDA12595	CHUFPB30256	15.79	4.5	5.4	0.3	1.3	2.3	2.2	3.6	0.9	3.2	3.5	2.5	2.7	3.6	2.7	0.4	0.4	0.6	0.3	7.8	7.4	6.5	0.3
Allobates paleci sp. nov.	Paratopótipo	Male	AAGARDA12599	CHUFPB30251	14.92	4.2	5.2	0.4	1.2	2.3	2	3.4	0.9	3	3.5	2.8	2.5	3.8	2.7	0.3	0.4	0.6	0.3	7.3	7.7	6.8	0.4
Allobates paleci sp. nov.	Paratopótipo	Male	AAGARDA12596	CHUFPB30245	14.3	4.3	5.1	0.5	1.3	2.2	2.1	3.8	0.7	2.8	3	2.5	2.6	3.6	2.5	0.4	0.5	0.6	0.3	7.2	7.5	6.4	0.3
Allobates paleci sp. nov.	Paratopótipo	Female	AAGARDA12600	CHUFPB30242	16.07	4.5	5.5	0.6	1.6	2.3	2.1	3.9	0.9	3.2	3.6	2.7	2.5	3.5	2.6	0.4	0.3	0.6	0.3	7.6	6.9	6.8	0.4

## Sheet: SVL Allobates aff. tapajos
Taxon	Sex	Field number	Voucher	SVL (mm)
Allobates tapajos	Male	AAGARDA12587	CHUFPB30308	14.81
Allobates tapajos	Male	-	ZUFMS7728	13.07
Allobates tapajos	Male	-	ZUFMS7729	16.45
Allobates tapajos	Male	-	ZUFMS7723	12.37
Allobates tapajos	Male	-	ZUFMS7724	16.11
Allobates tapajos	Male	-	ZUFMS7726	13.2
Allobates tapajos	Male	-	ZUFMS7725	12.9
Allobates tapajos	Male	-	ZUFMS7727	12.87
Allobates tapajos	Male	-	ZUFMS10777	16.1
Allobates tapajos	Male	-	ZUFMS10775	16.41
Allobates tapajos	Male	-	ZUFMS10776	15.26
Allobates tapajos	Male	-	ZUFMS10774	16.75
Allobates tapajos	Male	-	ZUFMS7721	13.22
Allobates tapajos	Male	-	ZUFMS7720	13.57
Allobates tapajos	Male	-	ZUFMS7722	12.24
