# Supplementary material for: A new Amazonian species of Allobates Zimmermann & Zimmermann, 1988 (Aromobatidae) with a trilled advertisement call
Source: PeerJ. 2022 Mar 7;10:e13026. doi: 10.7717/peerj.13026 (PMC8908894; doi:10.7717/peerj.13026)
Supplement: Supplemental Information 6 [file peerj-10-13026-s006.xlsx]

## Sheet: Measures
Voucher	Record	Call	CD	ICI	NNC	DF	DF min	DF max	FND	CND	LND	NRR	FNDF	min	max	CNDF	min	max	LNDF	min	max	FINI	CINI	LINI
-	TASCAM-0133	Advertisement call 1	2.0631	55.8332	37	5684.766	5512.500	6029.297	0.0214				5684.766	5512.500	5857.031							0.0317
-	TASCAM-0133	Advertisement call 1							0.0161				5684.766	5512.500	5857.031							0.0313
-	TASCAM-0133	Advertisement call 1							0.0137				5684.766	5512.500	5857.031
-	TASCAM-0133	Advertisement call 1								0.0279						5684.766	5512.500	6029.297					0.0265
-	TASCAM-0133	Advertisement call 1								0.0237						5684.766	5512.500	6029.297					0.0327
-	TASCAM-0133	Advertisement call 1								0.0289						5684.766	5512.500	6029.297
-	TASCAM-0133	Advertisement call 1									0.0251								5684.766	5512.500	6029.297			0.0327
-	TASCAM-0133	Advertisement call 1									0.026								5684.766	5512.500	6029.297			0.0365
-	TASCAM-0133	Advertisement call 1									0.0289								5684.766	5512.500	6029.297
-	TASCAM-0133	Advertisement call 2	1.4920	10.9528	27	5857.031	5512.500	6029.297	0.0298				5857.031	5512.500	5857.031							0.0208
-	TASCAM-0133	Advertisement call 2							0.0213				5857.031	5512.500	6029.297							0.0275
-	TASCAM-0133	Advertisement call 2							0.0185				5857.031	5512.500	6029.297
-	TASCAM-0133	Advertisement call 2								0.0204						5857.031	5512.500	6029.297					0.0355
-	TASCAM-0133	Advertisement call 2								0.0204						5857.031	5684.766	6029.297					0.0346
-	TASCAM-0133	Advertisement call 2								0.0218						5857.031	5684.766	6029.297
-	TASCAM-0133	Advertisement call 2									0.0189								5857.031	5512.500	6029.297			0.0403
-	TASCAM-0133	Advertisement call 2									0.0185								5857.031	5512.500	6029.297			0.0459
-	TASCAM-0133	Advertisement call 2									0.0218								5857.031	5512.500	6029.297
-	TASCAM-0133	Advertisement call 3	2.0795	14.6693	38	5857.031	5512.500	6029.297	0.0213				5684.766	5340.234	5857.031							0.0279
-	TASCAM-0133	Advertisement call 3							0.0208				5857.031	5512.500	5857.031							0.0251
-	TASCAM-0133	Advertisement call 3							0.027				5857.031	5512.500	5857.031
-	TASCAM-0133	Advertisement call 3								0.0246						5857.031	5512.500	5857.031					0.0327
-	TASCAM-0133	Advertisement call 3								0.0218						5857.031	5512.500	6029.297					0.0341
-	TASCAM-0133	Advertisement call 3								0.0232						5857.031	5512.500	6029.297
-	TASCAM-0133	Advertisement call 3									0.0213								5857.031	5684.766	6029.297			0.0379
-	TASCAM-0133	Advertisement call 3									0.0199								5857.031	5512.500	6029.297			0.0379
-	TASCAM-0133	Advertisement call 3									0.0189								5857.031	5684.766	6029.297
-	TASCAM-0133	Advertisement call 4	2.5907	10.9577	46	5857.031	5684.766	6029.297	0.0265				5857.031	5684.766	6029.297							0.0256
-	TASCAM-0133	Advertisement call 4							0.0218				5857.031	5684.766	6029.297							0.0275
-	TASCAM-0133	Advertisement call 4							0.0199				5857.031	5684.766	6029.297
-	TASCAM-0133	Advertisement call 4								0.0308						5857.031	5684.766	6029.297					0.0298
-	TASCAM-0133	Advertisement call 4								0.0204						5857.031	5684.766	6029.297					0.0331
-	TASCAM-0133	Advertisement call 4								0.0223						5857.031	5684.766	6029.297
-	TASCAM-0133	Advertisement call 4									0.0204								5857.031	5684.766	6029.297			0.0369
-	TASCAM-0133	Advertisement call 4									0.0204								5857.031	5684.766	6029.297			0.0426
-	TASCAM-0133	Advertisement call 4									0.0204								5857.031	5684.766	6029.297
-	TASCAM-0133	Advertisement call 5	2.4064	28.5962	44	5857.031	5684.766	6029.297	0.0242				5857.031	5684.766	6029.297							0.0242
-	TASCAM-0133	Advertisement call 5							0.0246				5857.031	5684.766	6029.297							0.0256
-	TASCAM-0133	Advertisement call 5							0.0194				5857.031	5684.766	6029.297
-	TASCAM-0133	Advertisement call 5								0.0218						5857.031	5684.766	6029.297					0.0331
-	TASCAM-0133	Advertisement call 5								0.0208						5857.031	5684.766	6029.297					0.0331
-	TASCAM-0133	Advertisement call 5								0.0218						5857.031	5684.766	6029.297
-	TASCAM-0133	Advertisement call 5									0.0218								5857.031	5684.766	6029.297			0.0369
-	TASCAM-0133	Advertisement call 5									0.018								5857.031	5684.766	6029.297			0.0426
-	TASCAM-0133	Advertisement call 5									0.0218								5857.031	5684.766	6029.297
-	TASCAM-0133	Advertisement call 6	2.4678		45	5857.031	5512.500	6029.297	0.0251				5857.031	5512.500	5857.031							0.0270
-	TASCAM-0133	Advertisement call 6							0.0204				5857.031	5512.500	6029.297							0.0270
-	TASCAM-0133	Advertisement call 6							0.0208				5857.031	5512.500	6029.297
-	TASCAM-0133	Advertisement call 6								0.0232						5857.031	5684.766	6029.297					0.0341
-	TASCAM-0133	Advertisement call 6								0.0204						5857.031	5684.766	6029.297					0.0346
-	TASCAM-0133	Advertisement call 6								0.0175						5857.031	5684.766	6029.297
-	TASCAM-0133	Advertisement call 6									0.0204								5857.031	5684.766	6029.297			0.0388
-	TASCAM-0133	Advertisement call 6									0.0194								5857.031	5684.766	6029.297			0.0407
-	TASCAM-0133	Advertisement call 6									0.0185								5857.031	5512.500	6029.297
-	TASCAM-0133	Warming-up 1	0.7111	8.3605	14	5684.766	5340.234	5857.031	0.0333				5254.102	5167.969	5340.234							0.0107
-	TASCAM-0133	Warming-up 1								0.0279						5512.500	5426.367	5770.898					0.0290
-	TASCAM-0133	Warming-up 1									0.0247								5770.898	5426.367	5857.031			0.0333
-	TASCAM-0133	Warming-up 2	0.7859	7.1703	15	5684.766	5340.234	5857.031	0.0290				5512.500	5340.234	5684.766							0.0172
-	TASCAM-0133	Warming-up 2								0.0247						5770.898	5426.367	5857.031					0.0269
-	TASCAM-0133	Warming-up 2									0.0279								5512.500	5426.367	5684.766			0.0355
-	TASCAM-0146	Advertisement call 1	2.0767	8.5725	34	5857.031	5512.500	6029.297	0.0239				5684.766	5512.500	5857.031							0.0292
-	TASCAM-0146	Advertisement call 1							0.0166				5857.031	5512.500	6029.297							0.0371
-	TASCAM-0146	Advertisement call 1							0.0146				5857.031	5512.500	6029.297
-	TASCAM-0146	Advertisement call 1								0.0159						5857.031	5512.500	6029.297					0.0451
-	TASCAM-0146	Advertisement call 1								0.0159						5857.031	5512.500	6029.297					0.0484
-	TASCAM-0146	Advertisement call 1								0.0166						5857.031	5512.500	6029.297
-	TASCAM-0146	Advertisement call 1									0.0152								5857.031	5512.500	6029.297			0.0497
-	TASCAM-0146	Advertisement call 1									0.0212								5684.766	5512.500	6029.297			0.0464
-	TASCAM-0146	Advertisement call 1									0.0152								5857.031	5512.500	6029.297
-	TASCAM-0146	Advertisement call 2	1.8480	13.4174	31	5857.031	5512.500	5857.031	0.0232				5684.766	5512.500	5857.031							0.0298
-	TASCAM-0146	Advertisement call 2							0.0159				5684.766	5512.500	5857.031							0.0358
-	TASCAM-0146	Advertisement call 2							0.0152				5857.031	5512.500	6029.297
-	TASCAM-0146	Advertisement call 2								0.0199						5684.766	5512.500	5857.031					0.0424
-	TASCAM-0146	Advertisement call 2								0.0219						5857.031	5512.500	5857.031					0.0431
-	TASCAM-0146	Advertisement call 2								0.0205						5684.766	5512.500	5857.031
-	TASCAM-0146	Advertisement call 2									0.0192								5857.031	5512.500	5857.031			0.0411
-	TASCAM-0146	Advertisement call 2									0.0232								5684.766	5512.500	5857.031			0.0437
-	TASCAM-0146	Advertisement call 2									0.0212								5684.766	5512.500	5857.031
-	TASCAM-0146	Advertisement call 3	2.1993	11.4418	36	5684.766	5512.500	6029.297	0.0186				5684.766	5512.500	5857.031							0.0374
-	TASCAM-0146	Advertisement call 3							0.0166				5857.031	5512.500	6029.297							0.0368
-	TASCAM-0146	Advertisement call 3							0.0146				5857.031	5512.500	6029.297
-	TASCAM-0146	Advertisement call 3								0.0152						5857.031	5512.500	6029.297					0.0471
-	TASCAM-0146	Advertisement call 3								0.0159						5857.031	5512.500	6029.297					0.0468
-	TASCAM-0146	Advertisement call 3								0.0152						5857.031	5512.500	6029.297
-	TASCAM-0146	Advertisement call 3									0.0166								5857.031	5512.500	6029.297			0.0507
-	TASCAM-0146	Advertisement call 3									0.0159								5857.031	5512.500	5857.031			0.0561
-	TASCAM-0146	Advertisement call 3									0.0205								5684.766	5512.500	5857.031
-	TASCAM-0146	Advertisement call 4	2.2056	11.3830	36	5857.031	5512.500	6029.297	0.022				5684.766	5512.500	5857.031							0.0335
-	TASCAM-0146	Advertisement call 4							0.0148				5857.031	5512.500	6029.297							0.0371
-	TASCAM-0146	Advertisement call 4							0.013				5857.031	5684.766	6029.297
-	TASCAM-0146	Advertisement call 4								0.0145						5857.031	5512.500	6029.297					0.0471
-	TASCAM-0146	Advertisement call 4								0.0157						5857.031	5512.500	6029.297					0.0440
-	TASCAM-0146	Advertisement call 4								0.0157						5857.031	5512.500	6029.297
-	TASCAM-0146	Advertisement call 4									0.0187								5684.766	5512.500	6029.297			0.0452
-	TASCAM-0146	Advertisement call 4									0.0181								5684.766	5512.500	6029.297			0.0477
-	TASCAM-0146	Advertisement call 4									0.0178								5857.031	5512.500	6029.297
-	TASCAM-0146	Advertisement call 5	1.4323	20.9198	24	5684.766	5512.500	5857.031	0.0181				5512.500	5340.234	5684.766							0.0341
-	TASCAM-0146	Advertisement call 5							0.0178				5684.766	5340.234	5857.031							0.0353
-	TASCAM-0146	Advertisement call 5							0.0199				5684.766	5512.500	5857.031
-	TASCAM-0146	Advertisement call 5								0.0196						5684.766	5340.234	5857.031					0.0428
-	TASCAM-0146	Advertisement call 5								0.0196						5684.766	5340.234	5857.031					0.0455
-	TASCAM-0146	Advertisement call 5								0.0196						5684.766	5340.234	5857.031
-	TASCAM-0146	Advertisement call 5									0.0211								5684.766	5340.234	5857.031			0.0443
-	TASCAM-0146	Advertisement call 5									0.0199								5684.766	5512.500	5857.031			0.0474
-	TASCAM-0146	Advertisement call 5									0.0214								5684.766	5340.234	5857.031
-	TASCAM-0146	Advertisement call 6	2.1224	16.1690	36	5857.031	5512.500	6029.297	0.0214				5684.766	5512.500	5857.031							0.0324
-	TASCAM-0146	Advertisement call 6							0.0175				5857.031	5512.500	6029.297							0.0346
-	TASCAM-0146	Advertisement call 6							0.0202				5857.031	5684.766	6029.297
-	TASCAM-0146	Advertisement call 6								0.0235						5857.031	5512.500	6029.297					0.0388
-	TASCAM-0146	Advertisement call 6								0.0273						5857.031	5512.500	6029.297					0.0307
-	TASCAM-0146	Advertisement call 6								0.0235						5684.766	5512.500	6029.297
-	TASCAM-0146	Advertisement call 6									0.0209								5857.031	5512.500	6029.297			0.0405
-	TASCAM-0146	Advertisement call 6									0.0192								5857.031	5512.500	6029.297			0.0508
-	TASCAM-0146	Advertisement call 6									0.0209								5684.766	5512.500	5857.031
-	TASCAM-0146	Advertisement call 7	2.1391	17.1333	36	5857.031	5512.500	6029.297	0.0328				5684.766	5512.500	5857.031							0.0192
-	TASCAM-0146	Advertisement call 7							0.0294				5684.766	5512.500	5857.031							0.0235
-	TASCAM-0146	Advertisement call 7							0.0277				5857.031	5512.500	6029.297
-	TASCAM-0146	Advertisement call 7								0.0299						5684.766	5512.500	5857.031					0.0294
-	TASCAM-0146	Advertisement call 7								0.032						5857.031	5512.500	6029.297					0.0311
-	TASCAM-0146	Advertisement call 7								0.0328						5857.031	5512.500	6029.297
-	TASCAM-0146	Advertisement call 7									0.032								5857.031	5512.500	5857.031			0.0346
-	TASCAM-0146	Advertisement call 7									0.0337								5857.031	5512.500	5857.031			0.0397
-	TASCAM-0146	Advertisement call 7									0.0299								5857.031	5512.500	5857.031
-	TASCAM-0146	Advertisement call 8	1.9457	14.5698	33	5684.766	5512.500	5857.031	0.0226				5684.766	5512.500	5857.031							0.0294
-	TASCAM-0146	Advertisement call 8							0.0222				5857.031	5512.500	6029.297							0.0311
-	TASCAM-0146	Advertisement call 8							0.0226				5857.031	5512.500	6029.297
-	TASCAM-0146	Advertisement call 8								0.0235						5857.031	5512.500	6029.297					0.0375
-	TASCAM-0146	Advertisement call 8								0.0226						5857.031	5512.500	5857.031					0.0380
-	TASCAM-0146	Advertisement call 8								0.0226						5857.031	5512.500	5857.031
-	TASCAM-0146	Advertisement call 8									0.0218								5857.031	5512.500	5857.031			0.0491
-	TASCAM-0146	Advertisement call 8									0.0205								5684.766	5512.500	5857.031			0.0452
-	TASCAM-0146	Advertisement call 8									0.0213								5684.766	5512.500	5857.031
-	TASCAM-0146	Advertisement call 9	2.2742	12.6530	38	5684.766	5512.500	5857.031	0.0246				5684.766	5512.500	5857.031							0.0293
-	TASCAM-0146	Advertisement call 9							0.0265				5684.766	5512.500	5857.031							0.0260
-	TASCAM-0146	Advertisement call 9							0.025				5857.031	5512.500	5857.031
-	TASCAM-0146	Advertisement call 9								0.0307						5684.766	5512.500	5857.031					0.0298
-	TASCAM-0146	Advertisement call 9								0.0321						5684.766	5512.500	5857.031					0.0274
-	TASCAM-0146	Advertisement call 9								0.0335						5684.766	5512.500	5857.031
-	TASCAM-0146	Advertisement call 9									0.0326								5857.031	5512.500	5857.031			0.0298
-	TASCAM-0146	Advertisement call 9									0.0302								5684.766	5512.500	5857.031			0.0416
-	TASCAM-0146	Advertisement call 9									0.0298								5857.031	5512.500	5857.031
-	TASCAM-0146	Advertisement call 10	1.9790		33	5857.031	5512.500	6029.297	0.0307				5684.766	5512.500	5857.031							0.0227
-	TASCAM-0146	Advertisement call 10							0.0241				5857.031	5512.500	6029.297							0.0298
-	TASCAM-0146	Advertisement call 10							0.0307				5857.031	5512.500	6029.297
-	TASCAM-0146	Advertisement call 10								0.0293						5857.031	5512.500	6029.297					0.0316
-	TASCAM-0146	Advertisement call 10								0.0288						5857.031	5512.500	6029.297					0.0331
-	TASCAM-0146	Advertisement call 10								0.0269						5857.031	5512.500	6029.297
-	TASCAM-0146	Advertisement call 10									0.0316								5857.031	5512.500	5857.031			0.0321
-	TASCAM-0146	Advertisement call 10									0.035								5857.031	5512.500	5857.031			0.0373
-	TASCAM-0146	Advertisement call 10									0.0326								5857.031	5512.500	5857.031
-	TASCAM-0146	Warming-up 1	0.2463	1.1250	5	5684.766	5512.500	5857.031	0.0262				5684.766	5340.234	5857.031							0.0284
-	TASCAM-0146	Warming-up 1								0.0262						5684.766	5512.500	5857.031					0.0299
-	TASCAM-0146	Warming-up 1									0.0226								5684.766	5512.500	5857.031			0.0346
-	TASCAM-0146	Warming-up 2	0.3071	0.9093	6	5684.766	5512.500	5857.031	0.0262				5684.766	5512.500	5857.031							0.0248
-	TASCAM-0146	Warming-up 2								0.0284						5684.766	5512.500	6029.297					0.0291
-	TASCAM-0146	Warming-up 2									0.0204								5684.766	5512.500	5857.031			0.0388
-	TASCAM-0146	Warming-up 3	0.2380	7.4902	5	5684.766	5512.500	5857.031	0.0299				5684.766	5340.234	5857.031							0.0226
-	TASCAM-0146	Warming-up 3								0.0299						5684.766	5512.500	5857.031					0.0248
-	TASCAM-0146	Warming-up 3									0.0233								5684.766	5512.500	5857.031			0.0326
-	TASCAM-0146	Warming-up 4	0.2447	0.5916	5	5684.766	5512.500	5857.031	0.0277				5684.766	5512.500	5857.031							0.0284
-	TASCAM-0146	Warming-up 4								0.0284						5857.031	5512.500	6029.297					0.0240
-	TASCAM-0146	Warming-up 4									0.0226								5684.766	5512.500	5857.031			0.0336
-	TASCAM-0146	Warming-up 5	0.1814	6.4323	4	5684.766	5512.500	5857.031	0.0291				5684.766	5340.234	5857.031							0.0219
-	TASCAM-0146	Warming-up 5								0.0277						5684.766	5512.500	5857.031					0.0295
-	TASCAM-0146	Warming-up 5									0.0219								5684.766	5512.500	5857.031			0.0270
-	TASCAM-0146	Warming-up 6	0.2962	0.6878	6	5684.766	5512.500	5857.031	0.027				5684.766	5512.500	5857.031							0.0270
-	TASCAM-0146	Warming-up 6								0.0284						5857.031	5512.500	6029.297					0.0262
-	TASCAM-0146	Warming-up 6									0.0219								5857.031	5512.500	5857.031			0.0362
-	TASCAM-0146	Warming-up 7	0.1901	6.3886	4	5684.766	5512.500	5857.031	0.0299				5684.766	5512.500	5857.031							0.0277
-	TASCAM-0146	Warming-up 7								0.0277						5857.031	5512.500	5857.031					0.0290
-	TASCAM-0146	Warming-up 7									0.0226								5857.031	5512.500	6029.297			0.0313
-	TASCAM-0146	Warming-up 8	0.3014	3.5499	6	5684.766	5512.500	6029.297	0.0335				5684.766	5512.500	5857.031							0.0248
-	TASCAM-0146	Warming-up 8								0.0262						5857.031	5684.766	6029.297					0.0277
-	TASCAM-0146	Warming-up 8									0.0277								5857.031	5512.500	6029.297			0.0321
-	TASCAM-0146	Warming-up 9	0.4823	0.4663	9	5857.031	5512.500	6029.297	0.0328				5684.766	5512.500	5857.031							0.0233
-	TASCAM-0146	Warming-up 9								0.0255						5857.031	5684.766	6029.297					0.0313
-	TASCAM-0146	Warming-up 9									0.0299								5857.031	5512.500	6029.297			0.0393
-	TASCAM-0146	Warming-up 10	0.2477	15.1379	5	5684.766	5512.500	5857.031	0.0277				5684.766	5512.500	5857.031							0.0262
-	TASCAM-0146	Warming-up 10								0.0277						5684.766	5512.500	5857.031					0.0255
-	TASCAM-0146	Warming-up 10									0.0313								5684.766	5512.500	5857.031			0.0310
-	TASCAM-0147	Advertisement call 1	2.0168	13.5977	36	5512.500	5340.234	5684.766	0.0365				5512.500	5340.234	5684.766							0.0202
-	TASCAM-0147	Advertisement call 1							0.0328				5512.500	5340.234	5684.766							0.0202
-	TASCAM-0147	Advertisement call 1							0.0328				5512.500	5340.234	5684.766
-	TASCAM-0147	Advertisement call 1								0.0403						5512.500	5340.234	5684.766					0.0176
-	TASCAM-0147	Advertisement call 1								0.0356						5512.500	5340.234	5684.766					0.0171
-	TASCAM-0147	Advertisement call 1								0.0356						5512.500	5340.234	5684.766
-	TASCAM-0147	Advertisement call 1									0.0329								5512.500	5340.234	5684.766			0.0259
-	TASCAM-0147	Advertisement call 1									0.0329								5512.500	5340.234	5684.766			0.0308
-	TASCAM-0147	Advertisement call 1									0.0435								5512.500	5340.234	5684.766
-	TASCAM-0147	Advertisement call 2	2.6954	10.0391	47	5512.500	5167.969	5684.766	0.0329				5340.234	5167.969	5512.500							0.0233
-	TASCAM-0147	Advertisement call 2							0.0348				5340.234	5167.969	5512.500							0.0180
-	TASCAM-0147	Advertisement call 2							0.028				5340.234	5167.969	5684.766
-	TASCAM-0147	Advertisement call 2								0.0398						5512.500	5167.969	5684.766					0.0180
-	TASCAM-0147	Advertisement call 2								0.0367						5512.500	5167.969	5684.766					0.0202
-	TASCAM-0147	Advertisement call 2								0.0323						5512.500	5167.969	5684.766
-	TASCAM-0147	Advertisement call 2									0.0342								5512.500	5167.969	5684.766			0.0281
-	TASCAM-0147	Advertisement call 2									0.0323								5512.500	5167.969	5684.766			0.0299
-	TASCAM-0147	Advertisement call 2									0.0329								5340.234	5167.969	5512.500
-	TASCAM-0147	Advertisement call 3	2.6858	12.3729	48	5512.500	5340.234	5684.766	0.0373				5512.500	5340.234	5684.766							0.0154
-	TASCAM-0147	Advertisement call 3							0.0267				5512.500	5340.234	5684.766							0.0268
-	TASCAM-0147	Advertisement call 3							0.0329				5512.500	5340.234	5684.766
-	TASCAM-0147	Advertisement call 3								0.041						5512.500	5340.234	5684.766					0.0255
-	TASCAM-0147	Advertisement call 3								0.028						5512.500	5340.234	5684.766					0.0198
-	TASCAM-0147	Advertisement call 3								0.0298						5512.500	5340.234	5684.766
-	TASCAM-0147	Advertisement call 3									0.0311								5512.500	5340.234	5684.766			0.0290
-	TASCAM-0147	Advertisement call 3									0.028								5512.500	5340.234	5684.766			0.0343
-	TASCAM-0147	Advertisement call 3									0.0441								5512.500	5340.234	5684.766
-	TASCAM-0147	Advertisement call 4	2.0975	9.6630	37	5512.500	5340.234	5684.766	0.0354				5512.500	5167.969	5684.766							0.0264
-	TASCAM-0147	Advertisement call 4							0.028				5512.500	5340.234	5684.766							0.0202
-	TASCAM-0147	Advertisement call 4							0.0261				5512.500	5340.234	5684.766
-	TASCAM-0147	Advertisement call 4								0.028						5512.500	5340.234	5684.766					0.0264
-	TASCAM-0147	Advertisement call 4								0.0342						5512.500	5340.234	5684.766					0.0242
-	TASCAM-0147	Advertisement call 4								0.0292						5512.500	5340.234	5684.766
-	TASCAM-0147	Advertisement call 4									0.0305								5512.500	5340.234	5684.766			0.0294
-	TASCAM-0147	Advertisement call 4									0.0286								5512.500	5340.234	5684.766			0.0250
-	TASCAM-0147	Advertisement call 4									0.0398								5512.500	5340.234	5684.766
-	TASCAM-0147	Advertisement call 5	2.6183	11.4568	46	5512.500	5167.969	5684.766	0.0323				5340.234	5167.969	5512.500							0.0242
-	TASCAM-0147	Advertisement call 5							0.0373				5340.234	5167.969	5684.766							0.0154
-	TASCAM-0147	Advertisement call 5							0.0329				5340.234	5167.969	5684.766
-	TASCAM-0147	Advertisement call 5								0.0273						5512.500	5340.234	5684.766					0.0272
-	TASCAM-0147	Advertisement call 5								0.0342						5512.500	5340.234	5684.766					0.0211
-	TASCAM-0147	Advertisement call 5								0.0336						5512.500	5340.234	5684.766
-	TASCAM-0147	Advertisement call 5									0.0305								5512.500	5167.969	5684.766			0.0255
-	TASCAM-0147	Advertisement call 5									0.0292								5512.500	5340.234	5684.766			0.0330
-	TASCAM-0147	Advertisement call 5									0.0348								5512.500	5167.969	5512.500
-	TASCAM-0147	Advertisement call 6	1.7720	10.5888	31	5512.500	5167.969	5684.766	0.0317				5340.234	4995.703	5512.500							0.0294
-	TASCAM-0147	Advertisement call 6							0.028				5340.234	5167.969	5512.500							0.0207
-	TASCAM-0147	Advertisement call 6							0.0342				5340.234	5167.969	5512.500
-	TASCAM-0147	Advertisement call 6								0.0317						5512.500	5167.969	5512.500					0.0264
-	TASCAM-0147	Advertisement call 6								0.0317						5512.500	5167.969	5512.500					0.0268
-	TASCAM-0147	Advertisement call 6								0.0305						5512.500	5167.969	5684.766
-	TASCAM-0147	Advertisement call 6									0.0367								5512.500	5167.969	5684.766			0.0224
-	TASCAM-0147	Advertisement call 6									0.028								5340.234	5167.969	5684.766			0.0334
-	TASCAM-0147	Advertisement call 6									0.0329								5340.234	5167.969	5512.500
-	TASCAM-0147	Advertisement call 7	2.1843	23.3668	39	5340.234	5167.969	5512.500	0.0373				5340.234	5167.969	5512.500							0.0149
-	TASCAM-0147	Advertisement call 7							0.0342				5340.234	5167.969	5512.500							0.0193
-	TASCAM-0147	Advertisement call 7							0.0323				5340.234	5167.969	5512.500
-	TASCAM-0147	Advertisement call 7								0.0311						5340.234	5167.969	5512.500					0.0259
-	TASCAM-0147	Advertisement call 7								0.0298						5340.234	5167.969	5512.500					0.0264
-	TASCAM-0147	Advertisement call 7								0.0292						5512.500	5167.969	5512.500
-	TASCAM-0147	Advertisement call 7									0.0323								5512.500	5167.969	5512.500			0.0268
-	TASCAM-0147	Advertisement call 7									0.0323								5340.234	5167.969	5512.500			0.0264
-	TASCAM-0147	Advertisement call 7									0.0354								5340.234	5167.969	5512.500
-	TASCAM-0147	Advertisement call 8	2.6400	12.1704	47	5512.500	5167.969	5684.766	0.0398				5340.234	4995.703	5512.500							0.0193
-	TASCAM-0147	Advertisement call 8							0.0305				5512.500	5167.969	5684.766							0.0211
-	TASCAM-0147	Advertisement call 8							0.0273				5512.500	5167.969	5684.766
-	TASCAM-0147	Advertisement call 8								0.0317						5512.500	5167.969	5684.766					0.0281
-	TASCAM-0147	Advertisement call 8								0.0292						5512.500	5167.969	5684.766					0.0242
-	TASCAM-0147	Advertisement call 8								0.0336						5512.500	5167.969	5684.766
-	TASCAM-0147	Advertisement call 8									0.0305								5512.500	5167.969	5684.766			0.0250
-	TASCAM-0147	Advertisement call 8									0.0342								5512.500	5340.234	5684.766			0.0246
-	TASCAM-0147	Advertisement call 8									0.0354								5512.500	5167.969	5684.766
-	TASCAM-0147	Advertisement call 9	2.6255	10.2513	47	5512.500	5340.234	5684.766	0.0311				5340.234	5167.969	5857.031							0.0176
-	TASCAM-0147	Advertisement call 9							0.0261				5512.500	5167.969	5684.766							0.0272
-	TASCAM-0147	Advertisement call 9							0.0261				5512.500	5167.969	5684.766
-	TASCAM-0147	Advertisement call 9								0.0348						5512.500	5340.234	5684.766					0.0215
-	TASCAM-0147	Advertisement call 9								0.028						5512.500	5340.234	5684.766					0.0259
-	TASCAM-0147	Advertisement call 9								0.0311						5512.500	5340.234	5684.766
-	TASCAM-0147	Advertisement call 9									0.0323								5512.500	5167.969	5684.766			0.0264
-	TASCAM-0147	Advertisement call 9									0.0323								5512.500	5167.969	5684.766			0.0316
-	TASCAM-0147	Advertisement call 9									0.0329								5512.500	5167.969	5684.766
-	TASCAM-0147	Advertisement call 10	2.3217		42	5512.500	5340.234	5684.766	0.0305				5512.500	5340.234	5684.766							0.0211
-	TASCAM-0147	Advertisement call 10							0.0323				5512.500	5340.234	5684.766							0.0242
-	TASCAM-0147	Advertisement call 10							0.0261				5512.500	5340.234	5684.766
-	TASCAM-0147	Advertisement call 10								0.0323						5512.500	5340.234	5684.766					0.0290
-	TASCAM-0147	Advertisement call 10								0.0267						5512.500	5340.234	5684.766					0.0286
-	TASCAM-0147	Advertisement call 10								0.0267						5512.500	5340.234	5684.766
-	TASCAM-0147	Advertisement call 10									0.0311								5512.500	5340.234	5684.766			0.0281
-	TASCAM-0147	Advertisement call 10									0.0323								5512.500	5340.234	5684.766			0.0286
-	TASCAM-0147	Advertisement call 10									0.0336								5340.234	5340.234	5684.766
-	TASCAM-0147	Warming-up 1	0.4742	0.3174	9	5512.500	5340.234	5684.766	0.0354				5512.500	5340.234	5684.766							0.0230
-	TASCAM-0147	Warming-up 1								0.0407						5512.500	5340.234	5684.766					0.0253
-	TASCAM-0147	Warming-up 1									0.0498								5512.500	5340.234	5684.766			0.0331
-	TASCAM-0147	Warming-up 2	0.3102	8.0534	6	5512.500	5340.234	5684.766	0.042				5512.500	5340.234	5684.766							0.0262
-	TASCAM-0147	Warming-up 2								0.0367						5512.500	5340.234	5684.766					0.0206
-	TASCAM-0147	Warming-up 2									0.038								5512.500	5340.234	5684.766			0.0394
-	TASCAM-0147	Warming-up 3	0.3089	0.3266	6	5340.234	5167.969	5512.500	0.042				5167.969	4995.703	5512.500							0.0227
-	TASCAM-0147	Warming-up 3								0.0433						5340.234	5167.969	5512.500					0.0221
-	TASCAM-0147	Warming-up 3									0.042								5340.234	5167.969	5512.500			0.0255
-	TASCAM-0147	Warming-up 4	0.2499	5.4760	5	5340.234	5167.969	5512.500	0.0485				5167.969	4995.703	5512.500							0.0118
-	TASCAM-0147	Warming-up 4								0.0459						5340.234	5167.969	5512.500					0.0114
-	TASCAM-0147	Warming-up 4									0.0446								5340.234	5167.969	5512.500			0.0226
-	TASCAM-0147	Warming-up 5	0.3587	2.6547	7	5512.500	5340.234	5684.766	0.0407				5512.500	5167.969	5684.766							0.0143
-	TASCAM-0147	Warming-up 5								0.0407						5512.500	5340.234	5684.766					0.0148
-	TASCAM-0147	Warming-up 5									0.0498								5512.500	5340.234	5684.766			0.0283
-	TASCAM-0147	Warming-up 6	0.3377	0.4801	6	5512.500	5167.969	5684.766	0.0472				5512.500	5167.969	5512.500							0.0133
-	TASCAM-0147	Warming-up 6								0.0433						5512.500	5340.234	5684.766					0.0158
-	TASCAM-0147	Warming-up 6									0.0512								5340.234	5167.969	5512.500			0.0303
-	TASCAM-0147	Warming-up 7	0.2545	2.6770	5	5167.969	4995.703	5512.500	0.0407				5167.969	4995.703	5340.234							0.0138
-	TASCAM-0147	Warming-up 7								0.0551						5167.969	5167.969	5512.500					0.0128
-	TASCAM-0147	Warming-up 7									0.0472								5167.969	5167.969	5512.500			0.0211
-	TASCAM-0147	Warming-up 8	0.3233	0.3371	6	5167.969	4995.703	5512.500	0.0459				5167.969	4995.703	5340.234							0.0128
-	TASCAM-0147	Warming-up 8								0.0393						5340.234	5167.969	5512.500					0.0197
-	TASCAM-0147	Warming-up 8									0.0472								5340.234	5167.969	5512.500			0.0231
-	TASCAM-0147	Warming-up 9	0.2466	3.6857	5	5512.500	5167.969	5684.766	0.0433				5512.500	5167.969	5512.500							0.0128
-	TASCAM-0147	Warming-up 9								0.0407						5512.500	5167.969	5684.766					0.0197
-	TASCAM-0147	Warming-up 9									0.0407								5512.500	5167.969	5684.766			0.0226
-	TASCAM-0147	Warming-up 10	0.2931	1.1831	6	5340.234	5167.969	5512.500	0.042				5167.969	4995.703	5512.500							0.0114
-	TASCAM-0147	Warming-up 10								0.0472						5340.234	5167.969	5512.500					0.0178
-	TASCAM-0147	Warming-up 10									0.0498								5340.234	5167.969	5512.500			0.0235
-	TASCAM-0158	Advertisement call 1	0.9698	14.1975	17	5857.031	5512.500	5857.031	0.0335				5857.031	5512.500	5857.031							0.0229
-	TASCAM-0158	Advertisement call 1							0.0261				5857.031	5512.500	5857.031							0.0245
-	TASCAM-0158	Advertisement call 1							0.0286				5857.031	5512.500	5857.031
-	TASCAM-0158	Advertisement call 1								0.0269						5684.766	5512.500	5857.031					0.0302
-	TASCAM-0158	Advertisement call 1								0.0269						5684.766	5512.500	5857.031					0.0310
-	TASCAM-0158	Advertisement call 1								0.0261						5857.031	5512.500	5857.031
-	TASCAM-0158	Advertisement call 1									0.0261								5684.766	5512.500	5857.031			0.0400
-	TASCAM-0158	Advertisement call 1									0.0269								5684.766	5512.500	5857.031			0.0367
-	TASCAM-0158	Advertisement call 1									0.0229								5684.766	5512.500	5857.031
-	TASCAM-0158	Advertisement call 2	1.7355	10.7391	29	5857.031	5512.500	6029.297	0.022				5857.031	5512.500	6029.297							0.0343
-	TASCAM-0158	Advertisement call 2							0.0237				5857.031	5512.500	6029.297							0.0278
-	TASCAM-0158	Advertisement call 2							0.0278				5857.031	5684.766	6029.297
-	TASCAM-0158	Advertisement call 2								0.0269						5857.031	5512.500	6029.297					0.0400
-	TASCAM-0158	Advertisement call 2								0.0294						5857.031	5512.500	6029.297					0.0310
-	TASCAM-0158	Advertisement call 2								0.0286						5857.031	5512.500	6029.297
-	TASCAM-0158	Advertisement call 2									0.0286								5857.031	5512.500	6029.297			0.0433
-	TASCAM-0158	Advertisement call 2									0.031								5857.031	5512.500	5857.031			0.0384
-	TASCAM-0158	Advertisement call 2									0.0278								5857.031	5512.500	5857.031
-	TASCAM-0158	Advertisement call 3	1.7798	11.5582	30	5857.031	5512.500	6029.297	0.0302				5857.031	5512.500	6029.297							0.0261
-	TASCAM-0158	Advertisement call 3							0.0318				5857.031	5684.766	6029.297							0.0204
-	TASCAM-0158	Advertisement call 3							0.0318				5857.031	5684.766	6029.297
-	TASCAM-0158	Advertisement call 3								0.0237						5857.031	5512.500	6029.297					0.0359
-	TASCAM-0158	Advertisement call 3								0.0245						5857.031	5684.766	6029.297					0.0375
-	TASCAM-0158	Advertisement call 3								0.0245						5857.031	5512.500	6029.297
-	TASCAM-0158	Advertisement call 3									0.0245								5857.031	5512.500	6029.297			0.0441
-	TASCAM-0158	Advertisement call 3									0.031								5857.031	5512.500	6029.297			0.0367
-	TASCAM-0158	Advertisement call 3									0.0392								5857.031	5512.500	6029.297
-	TASCAM-0158	Advertisement call 4	1.8924		31	5857.031	5512.500	6029.297	0.0278				5857.031	5512.500	6029.297							0.0286
-	TASCAM-0158	Advertisement call 4							0.0302				5857.031	5684.766	6029.297							0.0220
-	TASCAM-0158	Advertisement call 4							0.031				5857.031	5684.766	6029.297
-	TASCAM-0158	Advertisement call 4								0.0465						5857.031	5684.766	6029.297					0.0147
-	TASCAM-0158	Advertisement call 4								0.0441						5857.031	5512.500	6029.297					0.0204
-	TASCAM-0158	Advertisement call 4								0.0482						5857.031	5512.500	6029.297
-	TASCAM-0158	Advertisement call 4									0.0473								5857.031	5684.766	6029.297			0.0237
-	TASCAM-0158	Advertisement call 4									0.0473								5857.031	5512.500	6029.297			0.0229
-	TASCAM-0158	Advertisement call 4									0.0424								5857.031	5512.500	6029.297
-	TASCAM-0158	Warming-up 1	0.3175	16.5090	6	5684.766	5512.500	5857.031	0.0396				5684.766	5512.500	5857.031							0.0188
-	TASCAM-0158	Warming-up 1								0.0336						5684.766	5512.500	5857.031					0.0237
-	TASCAM-0158	Warming-up 1									0.0406								5684.766	5512.500	5857.031			0.0299
-	TASCAM-0158	Warming-up 2	0.5575	15.5213	10	5684.766	5512.500	5857.031	0.0327				5684.766	5512.500	5857.031							0.0257
-	TASCAM-0158	Warming-up 2								0.0297						5684.766	5512.500	5857.031					0.0267
-	TASCAM-0158	Warming-up 2									0.0297								5684.766	5512.500	5857.031			0.0414
-	TASCAM-0158	Warming-up 3	0.6342	14.5512	11	5684.766	5512.500	5857.031	0.0356				5684.766	5512.500	5857.031							0.0237
-	TASCAM-0158	Warming-up 3								0.0297						5684.766	5512.500	5857.031					0.0297
-	TASCAM-0158	Warming-up 3									0.0267								5684.766	5512.500	5857.031			0.0447
-	TASCAM-0158	Warming-up 4	0.2049	10.4592	4	5684.766	5512.500	5857.031	0.0376				5684.766	5512.500	5857.031							0.0188
-	TASCAM-0158	Warming-up 4								0.0317						5684.766	5512.500	5857.031					0.0316
-	TASCAM-0158	Warming-up 4									0.0386								5684.766	5512.500	5857.031			0.0291
-	TASCAM-0158	Warming-up 5	0.2489	8.1310	5	5684.766	5512.500	5857.031	0.0346				5684.766	5512.500	6029.297							0.0237
-	TASCAM-0158	Warming-up 5								0.0336						5857.031	5512.500	6029.297					0.0228
-	TASCAM-0158	Warming-up 5									0.0277								5684.766	5512.500	5857.031			0.0299
-	TASCAM-0158	Warming-up 6	0.3836	5.8381	7	5857.031	5512.500	5857.031	0.0297				5857.031	5512.500	6029.297							0.0257
-	TASCAM-0158	Warming-up 6								0.0257						5684.766	5512.500	5857.031					0.0297
-	TASCAM-0158	Warming-up 6									0.0307								5684.766	5512.500	5857.031			0.0410
-	TASCAM-0158	Warming-up 7	0.3077	2.0813	6	5857.031	5684.766	6029.297	0.0277				6029.297	5512.500	6029.297							0.0287
-	TASCAM-0158	Warming-up 7								0.0327						5857.031	5684.766	6029.297					0.0218
-	TASCAM-0158	Warming-up 7									0.0327								5857.031	5684.766	6029.297			0.0291
-	TASCAM-0158	Warming-up 8	0.6861	13.4048	12	5684.766	5512.500	5857.031	0.0257				5684.766	5512.500	5857.031							0.0277
-	TASCAM-0158	Warming-up 8								0.0287						5684.766	5512.500	5857.031					0.0366
-	TASCAM-0158	Warming-up 8									0.0267								5684.766	5512.500	5857.031			0.0406
-	TASCAM-0158	Warming-up 9	0.2512	9.5950	5	5857.031	5512.500	6029.297	0.0297				5857.031	5512.500	6029.297							0.0257
-	TASCAM-0158	Warming-up 9								0.0267						5857.031	5684.766	6029.297					0.0287
-	TASCAM-0158	Warming-up 9									0.0267								5857.031	5512.500	6029.297			0.0373
-	TASCAM-0158	Warming-up 10	0.2450	6.4554	5	5857.031	5512.500	6029.297	0.0237				5857.031	5512.500	6029.297							0.0297
-	TASCAM-0158	Warming-up 10								0.0297						5857.031	5684.766	6029.297					0.0247
-	TASCAM-0158	Warming-up 10									0.0287								5857.031	5512.500	6029.297			0.0295
-	TASCAM-0159	Advertisement call 1	2.3604	39.9887	41	5857.031	5684.766	6029.297	0.0389				5857.031	5512.500	6029.297							0.0170
-	TASCAM-0159	Advertisement call 1							0.0345				5857.031	5684.766	6029.297							0.0195
-	TASCAM-0159	Advertisement call 1							0.0345				5857.031	5684.766	6029.297
-	TASCAM-0159	Advertisement call 1								0.0358						5857.031	5684.766	6029.297					0.0232
-	TASCAM-0159	Advertisement call 1								0.0396						5857.031	5684.766	6029.297					0.0182
-	TASCAM-0159	Advertisement call 1								0.0383						5857.031	5684.766	6029.297
-	TASCAM-0159	Advertisement call 1									0.0396								5857.031	5684.766	6201.562			0.0176
-	TASCAM-0159	Advertisement call 1									0.0446								5857.031	5684.766	6029.297			0.0163
-	TASCAM-0159	Advertisement call 1									0.0452								5857.031	5684.766	6029.297
-	TASCAM-0159	Advertisement call 2	2.9255	14.8750	50	5512.500	5167.969	5512.500	0.0345				5512.500	5340.234	5684.766							0.0144
-	TASCAM-0159	Advertisement call 2							0.0352				5167.969	4995.703	5512.500							0.0144
-	TASCAM-0159	Advertisement call 2							0.0251				5167.969	4995.703	5340.234
-	TASCAM-0159	Advertisement call 2								0.0352						5512.500	5167.969	5512.500					0.0232
-	TASCAM-0159	Advertisement call 2								0.0352						5340.234	5167.969	5512.500					0.0251
-	TASCAM-0159	Advertisement call 2								0.0352						5512.500	5167.969	5512.500
-	TASCAM-0159	Advertisement call 2									0.0358								5512.500	5167.969	5684.766			0.0270
-	TASCAM-0159	Advertisement call 2									0.0377								5512.500	5167.969	5684.766			0.0251
-	TASCAM-0159	Advertisement call 2									0.0471								5512.500	5167.969	5684.766
-	TASCAM-0159	Advertisement call 3	2.0149	32.8732	35	5857.031	5512.500	6029.297	0.0402				5684.766	5512.500	5857.031							0.0151
-	TASCAM-0159	Advertisement call 3							0.037				5684.766	5512.500	5857.031							0.0170
-	TASCAM-0159	Advertisement call 3							0.0389				5684.766	5512.500	5857.031
-	TASCAM-0159	Advertisement call 3								0.0283						5857.031	5512.500	6029.297					0.0295
-	TASCAM-0159	Advertisement call 3								0.0333						5684.766	5512.500	6029.297					0.0232
-	TASCAM-0159	Advertisement call 3								0.0333						5857.031	5512.500	6029.297
-	TASCAM-0159	Advertisement call 3									0.0352								5857.031	5512.500	6029.297			0.0251
-	TASCAM-0159	Advertisement call 3									0.037								5857.031	5512.500	6029.297			0.0301
-	TASCAM-0159	Advertisement call 3									0.0465								5684.766	5512.500	6029.297
-	TASCAM-0159	Advertisement call 4	1.8526	22.0872	32	5857.031	5684.766	6029.297	0.0389				5684.766	5512.500	5857.031							0.0176
-	TASCAM-0159	Advertisement call 4							0.0326				5857.031	5512.500	6029.297							0.0220
-	TASCAM-0159	Advertisement call 4							0.0339				5684.766	5512.500	5857.031
-	TASCAM-0159	Advertisement call 4								0.0377						5857.031	5684.766	6029.297					0.0201
-	TASCAM-0159	Advertisement call 4								0.0414						5857.031	5512.500	6029.297					0.0163
-	TASCAM-0159	Advertisement call 4								0.0408						5857.031	5684.766	6029.297
-	TASCAM-0159	Advertisement call 4									0.0421								5857.031	5684.766	6029.297			0.0188
-	TASCAM-0159	Advertisement call 4									0.0452								5857.031	5684.766	6029.297			0.0151
-	TASCAM-0159	Advertisement call 4									0.0477								5857.031	5684.766	6029.297
-	TASCAM-0159	Advertisement call 5	2.3279		40	6201.562	5857.031	6201.562	0.0408				5857.031	5684.766	6029.297							0.0126
-	TASCAM-0159	Advertisement call 5							0.0396				6029.297	5857.031	6201.562							0.0138
-	TASCAM-0159	Advertisement call 5							0.0383				6029.297	5857.031	6201.562
-	TASCAM-0159	Advertisement call 5								0.0402						6029.297	5857.031	6201.562					0.0201
-	TASCAM-0159	Advertisement call 5								0.0421						6201.562	5857.031	6201.562					0.0151
-	TASCAM-0159	Advertisement call 5								0.0364						6029.297	5857.031	6201.562
-	TASCAM-0159	Advertisement call 5									0.0414								6201.562	6029.297	6201.562			0.0188
-	TASCAM-0159	Advertisement call 5									0.0408								6201.562	5857.031	6201.562			0.0245
-	TASCAM-0159	Advertisement call 5									0.0502								6201.562	5857.031	6201.562
-	TASCAM-0159	Warming-up 1	0.4048	0.2968	8	5857.031	5684.766	6029.297	0.0339				5684.766	5512.500	5857.031							0.0201
-	TASCAM-0159	Warming-up 1								0.0301						5857.031	5684.766	6029.297					0.0213
-	TASCAM-0159	Warming-up 1									0.0358								5857.031	5684.766	6029.297			0.0283
-	TASCAM-0159	Warming-up 2	0.4581	0.2490	9	5684.766	5512.500	5857.031	0.0339				5684.766	5340.234	5857.031							0.0220
-	TASCAM-0159	Warming-up 2								0.0257						5684.766	5512.500	5857.031					0.0289
-	TASCAM-0159	Warming-up 2									0.0314								5684.766	5512.500	5857.031			0.0351
-	TASCAM-0159	Warming-up 3	0.3009	0.2237	6	6029.297	5857.031	6201.562	0.0408				6029.297	5857.031	6201.562							0.0252
-	TASCAM-0159	Warming-up 3								0.022						6201.562	5857.031	6373.828					0.0289
-	TASCAM-0159	Warming-up 3									0.0358								6029.297	5857.031	6201.562			0.0362
AAGARDA12593	TASCAM-0161	Advertisement call 1	1.0995	42.5860	19	6115.430	5943.164	6201.562	0.0350				6029.297	5684.766	6201.562							0.0189
AAGARDA12593	TASCAM-0161	Advertisement call 1							0.0312				6029.297	5857.031	6201.562							0.0246
AAGARDA12593	TASCAM-0161	Advertisement call 1							0.0312				6029.297	5857.031	6201.562
AAGARDA12593	TASCAM-0161	Advertisement call 1								0.0398						6029.297	5857.031	6201.562					0.0189
AAGARDA12593	TASCAM-0161	Advertisement call 1								0.0388						6201.562	5857.031	6201.562					0.0227
AAGARDA12593	TASCAM-0161	Advertisement call 1								0.0407						6029.297	5857.031	6201.562
AAGARDA12593	TASCAM-0161	Advertisement call 1									0.0379								6201.562	5857.031	6201.562			0.0227
AAGARDA12593	TASCAM-0161	Advertisement call 1									0.0360								6029.297	5857.031	6201.562			0.0360
AAGARDA12593	TASCAM-0161	Advertisement call 1									0.0417								6029.297	5857.031	6201.562
AAGARDA12593	TASCAM-0161	Advertisement call 2	1.0354	42.8919	18	5770.898	5598.633	6029.297	0.0294				5684.766	5512.500	5857.031							0.0227
AAGARDA12593	TASCAM-0161	Advertisement call 2							0.0275				5684.766	5512.500	6029.297							0.0275
AAGARDA12593	TASCAM-0161	Advertisement call 2							0.0275				5684.766	5512.500	6029.297
AAGARDA12593	TASCAM-0161	Advertisement call 2								0.0294						5857.031	5512.500	6029.297					0.0303
AAGARDA12593	TASCAM-0161	Advertisement call 2								0.0341						5857.031	5512.500	6029.297					0.0265
AAGARDA12593	TASCAM-0161	Advertisement call 2								0.0322						5857.031	5512.500	6029.297
AAGARDA12593	TASCAM-0161	Advertisement call 2									0.0303								5857.031	5512.500	6029.297			0.0303
AAGARDA12593	TASCAM-0161	Advertisement call 2									0.0388								5857.031	5512.500	6029.297			0.0284
AAGARDA12593	TASCAM-0161	Advertisement call 2									0.0445								5857.031	5512.500	6029.297
AAGARDA12593	TASCAM-0161	Advertisement call 3	1.7222	14.1242	29	6115.430	5857.031	6201.562	0.0388				6029.297	5857.031	6201.562							0.0189
AAGARDA12593	TASCAM-0161	Advertisement call 3							0.0369				6029.297	5857.031	6201.562							0.0161
AAGARDA12593	TASCAM-0161	Advertisement call 3							0.0379				6029.297	5857.031	6201.562
AAGARDA12593	TASCAM-0161	Advertisement call 3								0.0331						6029.297	5857.031	6201.562					0.0246
AAGARDA12593	TASCAM-0161	Advertisement call 3								0.0350						6201.562	5857.031	6201.562					0.0275
AAGARDA12593	TASCAM-0161	Advertisement call 3								0.0341						6029.297	5857.031	6201.562
AAGARDA12593	TASCAM-0161	Advertisement call 3									0.0331								6029.297	5857.031	6201.562			0.0265
AAGARDA12593	TASCAM-0161	Advertisement call 3									0.0350								6029.297	5857.031	6201.562			0.0275
AAGARDA12593	TASCAM-0161	Advertisement call 3									0.0398								6029.297	5857.031	6201.562
AAGARDA12593	TASCAM-0161	Advertisement call 4	1.1793		21	6201.562	5943.164	6287.695	0.0360				6029.297	5857.031	6201.562							0.0170
AAGARDA12593	TASCAM-0161	Advertisement call 4							0.0322				6201.562	5857.031	6373.828							0.0218
AAGARDA12593	TASCAM-0161	Advertisement call 4							0.0331				6201.562	5857.031	6373.828
AAGARDA12593	TASCAM-0161	Advertisement call 4								0.0322						6201.562	5857.031	6373.828					0.0284
AAGARDA12593	TASCAM-0161	Advertisement call 4								0.0341						6201.562	5857.031	6373.828					0.0256
AAGARDA12593	TASCAM-0161	Advertisement call 4								0.0322						6201.562	5857.031	6373.828
AAGARDA12593	TASCAM-0161	Advertisement call 4									0.0331								6201.562	5857.031	6373.828			0.0246
AAGARDA12593	TASCAM-0161	Advertisement call 4									0.0388								6201.562	5857.031	6373.828			0.0294
AAGARDA12593	TASCAM-0161	Advertisement call 4									0.0331								6029.297	5857.031	6201.562
AAGARDA12593	TASCAM-0161	Warming-up 1	0.1439	1.8768	3	6029.297	5684.766	6201.562	0.0382				6029.297	5684.766	6201.562							0.0216
AAGARDA12593	TASCAM-0161	Warming-up 1								0.0265						5857.031	5684.766	6029.297						0.0304
AAGARDA12593	TASCAM-0161	Warming-up 1									0.0274								5684.766	5684.766	6029.297
AAGARDA12593	TASCAM-0161	Warming-up 2	0.3788	1.1117	7	6029.297	5684.766	6201.562	0.0343				5684.766	5512.500	6029.297							0.0255
AAGARDA12593	TASCAM-0161	Warming-up 2								0.0343						6029.297	5857.031	6201.562					0.0216
AAGARDA12593	TASCAM-0161	Warming-up 2									0.0392								6029.297	5857.031	6201.562			0.0279
AAGARDA12593	TASCAM-0161	Warming-up 3	0.5075	0.3144	9	6029.297	5857.031	6201.562	0.0363				6029.297	5684.766	6201.562							0.0206
AAGARDA12593	TASCAM-0161	Warming-up 3								0.0363						6029.297	5857.031	6201.562					0.0225
AAGARDA12593	TASCAM-0161	Warming-up 3									0.0451								6029.297	5857.031	6201.562			0.0373
AAGARDA12593	TASCAM-0161	Warming-up 4	0.2358	2.1480	5	5512.500	5340.234	5684.766	0.0265				5512.500	3273.047	5684.766							0.0195
AAGARDA12593	TASCAM-0161	Warming-up 4								0.0225						5512.500	5340.234	5684.766					0.0281
AAGARDA12593	TASCAM-0161	Warming-up 4									0.0323								5684.766	5340.234	5684.766			0.0323
AAGARDA12593	TASCAM-0161	Warming-up 5	0.3096	1.1383	6	5684.766	5512.500	5857.031	0.0372				5684.766	5340.234	5857.031							0.0176
AAGARDA12593	TASCAM-0161	Warming-up 5								0.0343						5512.500	5512.500	5857.031					0.0176
AAGARDA12593	TASCAM-0161	Warming-up 5									0.0392								5512.500	5512.500	5857.031			0.0307
AAGARDA12593	TASCAM-0161	Warming-up 6	0.3617	0.3000	7	5684.766	5512.500	5857.031	0.0363				5684.766	5512.500	5857.031							0.0270
AAGARDA12593	TASCAM-0161	Warming-up 6								0.0372						5684.766	5512.500	5857.031					0.0275
AAGARDA12593	TASCAM-0161	Warming-up 6									0.0392								5684.766	5512.500	5857.031			0.0300
AAGARDA12593	TASCAM-0161	Warming-up 7	0.3106	22.7249	6	5857.031	5684.766	6029.297	0.0382				5857.031	5684.766	6029.297							0.0289
AAGARDA12593	TASCAM-0161	Warming-up 7								0.0333						5857.031	5684.766	6029.297					0.0303
AAGARDA12593	TASCAM-0161	Warming-up 7									0.0343								5857.031	5684.766	6029.297			0.0313
AAGARDA12593	TASCAM-0161	Warming-up 8	0.7348	21.7366	13	5857.031	5684.766	6201.562	0.0333				5857.031	5684.766	6029.297							0.0287
AAGARDA12593	TASCAM-0161	Warming-up 8								0.0353						5857.031	5684.766	6201.562					0.0274
AAGARDA12593	TASCAM-0161	Warming-up 8									0.0353								5857.031	5684.766	6201.562			0.0315
AAGARDA12593	TASCAM-0161	Warming-up 9	0.2538	1.0284	5	6029.297	5684.766	6201.562	0.0333				6029.297	5684.766	6201.562							0.0216
AAGARDA12593	TASCAM-0161	Warming-up 9								0.0284						6029.297	5857.031	6201.562					0.0225
AAGARDA12593	TASCAM-0161	Warming-up 9									0.0402								6029.297	5857.031	6201.562			0.0318
AAGARDA12593	TASCAM-0161	Warming-up 10	0.3816	0.3589	7	6029.297	5684.766	6201.562	0.0363				6029.297	5684.766	6201.562							0.0274
AAGARDA12593	TASCAM-0161	Warming-up 10								0.0363						6029.297	5857.031	6201.562					0.0248
AAGARDA12593	TASCAM-0161	Warming-up 10									0.0392								6029.297	5684.766	6201.562			0.0347
AAGARDA12594	TASCAM-0162	Advertisement call 1	3.3567	13.9297	56	5512.500	5167.969	5684.766	0.0280				5340.234	5167.969	5512.500							0.0285
AAGARDA12594	TASCAM-0162	Advertisement call 1							0.0350				5512.500	5167.969	5512.500							0.0230
AAGARDA12594	TASCAM-0162	Advertisement call 1							0.0350				5340.234	5167.969	5512.500
AAGARDA12594	TASCAM-0162	Advertisement call 1								0.0411						5512.500	5167.969	5684.766					0.0202
AAGARDA12594	TASCAM-0162	Advertisement call 1								0.0396						5512.500	5167.969	5684.766					0.0216
AAGARDA12594	TASCAM-0162	Advertisement call 1								0.0368						5512.500	5167.969	5684.766
AAGARDA12594	TASCAM-0162	Advertisement call 1									0.0425								5512.500	5167.969	5512.500			0.0243
AAGARDA12594	TASCAM-0162	Advertisement call 1									0.0396								5512.500	5167.969	5512.500			0.0278
AAGARDA12594	TASCAM-0162	Advertisement call 1									0.0269								5340.234	4995.703	5512.500
AAGARDA12594	TASCAM-0162	Advertisement call 2	2.8853	14.2314	50	5512.500	5340.234	5684.766	0.0411				5512.500	5340.234	5857.031							0.0160
AAGARDA12594	TASCAM-0162	Advertisement call 2							0.0312				5512.500	5340.234	5684.766							0.0202
AAGARDA12594	TASCAM-0162	Advertisement call 2							0.0326				5512.500	5340.234	5684.766
AAGARDA12594	TASCAM-0162	Advertisement call 2								0.0396						5512.500	5340.234	5684.766					0.0174
AAGARDA12594	TASCAM-0162	Advertisement call 2								0.0396						5512.500	5340.234	5684.766					0.0188
AAGARDA12594	TASCAM-0162	Advertisement call 2								0.0382						5512.500	5340.234	5684.766
AAGARDA12594	TASCAM-0162	Advertisement call 2									0.0411								5512.500	5340.234	5684.766			0.0223
AAGARDA12594	TASCAM-0162	Advertisement call 2									0.0396								5512.500	5340.234	5684.766			0.0278
AAGARDA12594	TASCAM-0162	Advertisement call 2									0.0481								5512.500	5167.969	5684.766
AAGARDA12594	TASCAM-0162	Advertisement call 3	2.6872	11.7170	46	5512.500	5340.234	5684.766	0.0354				5512.500	5340.234	5684.766							0.0202
AAGARDA12594	TASCAM-0162	Advertisement call 3							0.0340				5512.500	5340.234	5684.766							0.0181
AAGARDA12594	TASCAM-0162	Advertisement call 3							0.0340				5512.500	5340.234	5684.766
AAGARDA12594	TASCAM-0162	Advertisement call 3								0.0382						5512.500	5340.234	5684.766					0.0216
AAGARDA12594	TASCAM-0162	Advertisement call 3								0.0425						5512.500	5340.234	5684.766					0.0146
AAGARDA12594	TASCAM-0162	Advertisement call 3								0.0396						5512.500	5340.234	5684.766
AAGARDA12594	TASCAM-0162	Advertisement call 3									0.0382								5512.500	5340.234	5684.766			0.0230
AAGARDA12594	TASCAM-0162	Advertisement call 3									0.0411								5512.500	5167.969	5684.766			0.0230
AAGARDA12594	TASCAM-0162	Advertisement call 3									0.0439								5512.500	5167.969	5684.766
AAGARDA12594	TASCAM-0162	Advertisement call 4	3.2876	19.2099	56	5684.766	5167.969	5684.766	0.0340				5512.500	5167.969	5684.766							0.0216
AAGARDA12594	TASCAM-0162	Advertisement call 4							0.0326				5512.500	5167.969	5684.766							0.0188
AAGARDA12594	TASCAM-0162	Advertisement call 4							0.0312				5512.500	5167.969	5684.766
AAGARDA12594	TASCAM-0162	Advertisement call 4								0.0312						5684.766	5340.234	5857.031					0.0257
AAGARDA12594	TASCAM-0162	Advertisement call 4								0.0382						5684.766	5340.234	5857.031					0.0202
AAGARDA12594	TASCAM-0162	Advertisement call 4								0.0354						5684.766	5340.234	5857.031
AAGARDA12594	TASCAM-0162	Advertisement call 4									0.0411								5684.766	5340.234	5684.766			0.0216
AAGARDA12594	TASCAM-0162	Advertisement call 4									0.0368								5512.500	5340.234	5684.766			0.0257
AAGARDA12594	TASCAM-0162	Advertisement call 4									0.0396								5512.500	5340.234	5684.766
AAGARDA12594	TASCAM-0162	Advertisement call 5	3.5736	18.5562	61	5684.766	5340.234	5857.031	0.0354				5684.766	5340.234	5857.031							0.0195
AAGARDA12594	TASCAM-0162	Advertisement call 5							0.0326				5684.766	5340.234	5857.031							0.0195
AAGARDA12594	TASCAM-0162	Advertisement call 5							0.0354				5684.766	5340.234	5857.031
AAGARDA12594	TASCAM-0162	Advertisement call 5								0.0340						5684.766	5340.234	5857.031					0.0243
AAGARDA12594	TASCAM-0162	Advertisement call 5								0.0368						5684.766	5340.234	5857.031					0.0257
AAGARDA12594	TASCAM-0162	Advertisement call 5								0.0368						5684.766	5340.234	5857.031
AAGARDA12594	TASCAM-0162	Advertisement call 5									0.0382								5684.766	5340.234	5857.031			0.0216
AAGARDA12594	TASCAM-0162	Advertisement call 5									0.0368								5684.766	5340.234	5857.031			0.0223
AAGARDA12594	TASCAM-0162	Advertisement call 5									0.0396								5684.766	5340.234	5857.031
AAGARDA12594	TASCAM-0162	Advertisement call 6	3.4573	14.9857	60	5512.500	5167.969	5684.766	0.0354				5340.234	4995.703	5512.500							0.0278
AAGARDA12594	TASCAM-0162	Advertisement call 6							0.0368				5167.969	4995.703	5340.234							0.0160
AAGARDA12594	TASCAM-0162	Advertisement call 6							0.0326				5340.234	4995.703	5512.500
AAGARDA12594	TASCAM-0162	Advertisement call 6								0.0354						5512.500	5167.969	5684.766					0.0230
AAGARDA12594	TASCAM-0162	Advertisement call 6								0.0368						5512.500	5167.969	5684.766					0.0195
AAGARDA12594	TASCAM-0162	Advertisement call 6								0.0354						5512.500	5167.969	5684.766
AAGARDA12594	TASCAM-0162	Advertisement call 6									0.0368								5512.500	5167.969	5684.766			0.0271
AAGARDA12594	TASCAM-0162	Advertisement call 6									0.0354								5512.500	5167.969	5684.766			0.0327
AAGARDA12594	TASCAM-0162	Advertisement call 6									0.0382								5340.234	5167.969	5684.766
AAGARDA12594	TASCAM-0162	Advertisement call 7	3.3253	12.4211	58	5684.766	5512.500	5857.031	0.0382				5684.766	5512.500	5857.031							0.0153
AAGARDA12594	TASCAM-0162	Advertisement call 7							0.0340				5684.766	5512.500	5857.031							0.0146
AAGARDA12594	TASCAM-0162	Advertisement call 7							0.0326				5684.766	5512.500	5857.031
AAGARDA12594	TASCAM-0162	Advertisement call 7								0.0382						5684.766	5512.500	5857.031					0.0181
AAGARDA12594	TASCAM-0162	Advertisement call 7								0.0382						5684.766	5512.500	5857.031					0.0202
AAGARDA12594	TASCAM-0162	Advertisement call 7								0.0368						5684.766	5512.500	5857.031
AAGARDA12594	TASCAM-0162	Advertisement call 7									0.0340								5684.766	5512.500	5857.031			0.0306
AAGARDA12594	TASCAM-0162	Advertisement call 7									0.0283								5684.766	5512.500	5857.031			0.0369
AAGARDA12594	TASCAM-0162	Advertisement call 7									0.0340								5684.766	5512.500	5857.031
AAGARDA12594	TASCAM-0162	Advertisement call 8	3.5547		61	5684.766	5340.234	5857.031	0.0382				5684.766	5340.234	5857.031							0.0181
AAGARDA12594	TASCAM-0162	Advertisement call 8							0.0326				5684.766	5340.234	5857.031							0.0167
AAGARDA12594	TASCAM-0162	Advertisement call 8							0.0312				5684.766	5340.234	5857.031
AAGARDA12594	TASCAM-0162	Advertisement call 8								0.0396						5684.766	5340.234	5857.031					0.0223
AAGARDA12594	TASCAM-0162	Advertisement call 8								0.0425						5684.766	5340.234	5857.031					0.0174
AAGARDA12594	TASCAM-0162	Advertisement call 8								0.0368						5684.766	5340.234	5857.031
AAGARDA12594	TASCAM-0162	Advertisement call 8									0.0425								5684.766	5340.234	5857.031			0.0230
AAGARDA12594	TASCAM-0162	Advertisement call 8									0.0425								5684.766	5340.234	5857.031			0.0243
AAGARDA12594	TASCAM-0162	Advertisement call 8									0.0425								5684.766	5340.234	5857.031
AAGARDA12594	TASCAM-0162	Warming-up 1	0.2445	3.0372	5	5684.766	5167.969	5684.766	0.0341				5684.766	5340.234	5857.031							0.0230
AAGARDA12594	TASCAM-0162	Warming-up 1								0.0327						5512.500	5167.969	5684.766					0.0202
AAGARDA12594	TASCAM-0162	Warming-up 1									0.0278								5340.234	5167.969	5512.500			0.0312
AAGARDA12594	TASCAM-0162	Warming-up 2	0.2539	1.0814	5	5512.500	5340.234	5684.766	0.0424				5512.500	5340.234	5857.031							0.0146
AAGARDA12594	TASCAM-0162	Warming-up 2								0.0313						5512.500	5340.234	5684.766					0.0209
AAGARDA12594	TASCAM-0162	Warming-up 2									0.0320								5512.500	5340.234	5684.766			0.0276
AAGARDA12594	TASCAM-0162	Warming-up 3	0.2398	11.5281	5	5684.766	5340.234	5857.031	0.0334				5684.766	5512.500	5857.031							0.0223
AAGARDA12594	TASCAM-0162	Warming-up 3								0.0243						5684.766	5340.234	5857.031					0.0264
AAGARDA12594	TASCAM-0162	Warming-up 3									0.0250								5512.500	5340.234	5684.766			0.0319
AAGARDA12594	TASCAM-0162	Warming-up 4	0.2950	11.8478	6	5684.766	5167.969	5684.766	0.0313				5684.766	5167.969	5684.766							0.0243
AAGARDA12594	TASCAM-0162	Warming-up 4								0.0306						5512.500	5340.234	5684.766					0.0195
AAGARDA12594	TASCAM-0162	Warming-up 4									0.0292								5512.500	5167.969	5684.766			0.0328
AAGARDA12594	TASCAM-0162	Warming-up 5	0.3573	9.6193	7	5684.766	5340.234	5857.031	0.0306				5684.766	5340.234	5857.031							0.0243
AAGARDA12594	TASCAM-0162	Warming-up 5								0.0299						5512.500	5340.234	5684.766					0.0223
AAGARDA12594	TASCAM-0162	Warming-up 5									0.0306								5340.234	5167.969	5512.500			0.0364
AAGARDA12594	TASCAM-0162	Warming-up 6	0.4055	6.7326	8	5684.766	5340.234	5857.031	0.0355				5684.766	5340.234	5857.031							0.0202
AAGARDA12594	TASCAM-0162	Warming-up 6								0.0320						5512.500	5340.234	5684.766					0.0202
AAGARDA12594	TASCAM-0162	Warming-up 6									0.0355								5512.500	5167.969	5684.766			0.0341
AAGARDA12594	TASCAM-0162	Warming-up 7	0.4090	2.7645	8	5684.766	5340.234	5857.031	0.0341				5684.766	5512.500	5857.031							0.0195
AAGARDA12594	TASCAM-0162	Warming-up 7								0.0327						5684.766	5512.500	5857.031					0.0209
AAGARDA12594	TASCAM-0162	Warming-up 7									0.0327								5512.500	5340.234	5684.766			0.0355
AAGARDA12594	TASCAM-0162	Warming-up 8	0.2374	7.1087	5	5684.766	5340.234	5857.031	0.0355				5684.766	5512.500	5857.031							0.0181
AAGARDA12594	TASCAM-0162	Warming-up 8								0.0323						5684.766	5340.234	5857.031					0.0216
AAGARDA12594	TASCAM-0162	Warming-up 8									0.0257								5512.500	5340.234	5684.766			0.0292
AAGARDA12594	TASCAM-0162	Warming-up 9	0.4008	3.3381	8	5684.766	5340.234	5857.031	0.0285				5684.766	5512.500	5857.031							0.0257
AAGARDA12594	TASCAM-0162	Warming-up 9								0.0306						5684.766	5340.234	5857.031					0.0202
AAGARDA12594	TASCAM-0162	Warming-up 9									0.0278								5512.500	5340.234	5684.766			0.0345
AAGARDA12594	TASCAM-0162	Warming-up 10	0.2492		5	5684.766	5512.500	5857.031	0.0362				5684.766	5512.500	5857.031							0.0209
AAGARDA12594	TASCAM-0162	Warming-up 10								0.0334						5684.766	5512.500	5857.031					0.0188
AAGARDA12594	TASCAM-0162	Warming-up 10									0.0341								5684.766	5512.500	5857.031			0.0243
AAGARDA12595	TASCAM-0163	Advertisement call 1	2.9830	11.0925	53	5857.031	5684.766	6029.297	0.0345				5857.031	5512.500	6029.297							0.0173
AAGARDA12595	TASCAM-0163	Advertisement call 1							0.0290				5857.031	5684.766	6029.297							0.0226
AAGARDA12595	TASCAM-0163	Advertisement call 1							0.0196				5857.031	5512.500	6029.297
AAGARDA12595	TASCAM-0163	Advertisement call 1								0.0313						5857.031	5684.766	6029.297					0.0264
AAGARDA12595	TASCAM-0163	Advertisement call 1								0.0274						5857.031	5684.766	6029.297					0.0302
AAGARDA12595	TASCAM-0163	Advertisement call 1								0.0329						5857.031	5684.766	6029.297
AAGARDA12595	TASCAM-0163	Advertisement call 1									0.0329								5857.031	5684.766	6029.297			0.0279
AAGARDA12595	TASCAM-0163	Advertisement call 1									0.0306								5857.031	5684.766	6029.297			0.0339
AAGARDA12595	TASCAM-0163	Advertisement call 1									0.0235								5857.031	5684.766	6029.297
AAGARDA12595	TASCAM-0163	Advertisement call 2	3.0980	8.7691	54	5857.031	5684.766	6029.297	0.0290				5857.031	5684.766	6029.297							0.0279
AAGARDA12595	TASCAM-0163	Advertisement call 2							0.0227				5857.031	5684.766	6029.297							0.0302
AAGARDA12595	TASCAM-0163	Advertisement call 2							0.0243				5857.031	5684.766	6029.297
AAGARDA12595	TASCAM-0163	Advertisement call 2								0.0219						5857.031	5684.766	6029.297					0.0347
AAGARDA12595	TASCAM-0163	Advertisement call 2								0.0219						5857.031	5684.766	6029.297					0.0355
AAGARDA12595	TASCAM-0163	Advertisement call 2								0.0235						5857.031	5684.766	6029.297
AAGARDA12595	TASCAM-0163	Advertisement call 2									0.0298								5857.031	5684.766	6029.297			0.0400
AAGARDA12595	TASCAM-0163	Advertisement call 2									0.0313								5857.031	5684.766	6029.297			0.0362
AAGARDA12595	TASCAM-0163	Advertisement call 2									0.0355								5857.031	5684.766	6201.562
AAGARDA12595	TASCAM-0163	Advertisement call 3	3.1317	11.3174	54	5857.031	5684.766	6201.562	0.0204				5857.031	5684.766	6029.297							0.0234
AAGARDA12595	TASCAM-0163	Advertisement call 3							0.0189				5857.031	5684.766	6029.297							0.0287
AAGARDA12595	TASCAM-0163	Advertisement call 3							0.0211				5857.031	5684.766	6029.297
AAGARDA12595	TASCAM-0163	Advertisement call 3								0.0332						5857.031	5684.766	6201.562					0.0294
AAGARDA12595	TASCAM-0163	Advertisement call 3								0.0370						5857.031	5684.766	6029.297					0.0256
AAGARDA12595	TASCAM-0163	Advertisement call 3								0.0241						5857.031	5684.766	6029.297
AAGARDA12595	TASCAM-0163	Advertisement call 3									0.0332								5857.031	5684.766	6201.562			0.0309
AAGARDA12595	TASCAM-0163	Advertisement call 3									0.0324								5857.031	5684.766	6029.297			0.0317
AAGARDA12595	TASCAM-0163	Advertisement call 3									0.0339								5857.031	5684.766	6029.297
AAGARDA12595	TASCAM-0163	Advertisement call 4	3.0587	9.9683	53	5857.031	5684.766	6029.297	0.0256				5857.031	5512.500	6029.297							0.0264
AAGARDA12595	TASCAM-0163	Advertisement call 4							0.0211				5857.031	5684.766	6029.297							0.0317
AAGARDA12595	TASCAM-0163	Advertisement call 4							0.0181				5857.031	5512.500	5857.031
AAGARDA12595	TASCAM-0163	Advertisement call 4								0.0287						5857.031	5684.766	6029.297					0.0302
AAGARDA12595	TASCAM-0163	Advertisement call 4								0.0204						5857.031	5684.766	6029.297					0.0370
AAGARDA12595	TASCAM-0163	Advertisement call 4								0.0211						5857.031	5684.766	6029.297
AAGARDA12595	TASCAM-0163	Advertisement call 4									0.0294								5857.031	5684.766	6029.297			0.0355
AAGARDA12595	TASCAM-0163	Advertisement call 4									0.0256								5857.031	5684.766	6029.297			0.0385
AAGARDA12595	TASCAM-0163	Advertisement call 4									0.0294								5857.031	5684.766	6029.297
AAGARDA12595	TASCAM-0163	Advertisement call 5	3.2243	14.3154	56	5857.031	5684.766	6029.297	0.0332				5857.031	5684.766	6029.297							0.0219
AAGARDA12595	TASCAM-0163	Advertisement call 5							0.0287				5857.031	5684.766	6029.297							0.0272
AAGARDA12595	TASCAM-0163	Advertisement call 5							0.0226				5857.031	5512.500	6029.297
AAGARDA12595	TASCAM-0163	Advertisement call 5								0.0287						5857.031	5684.766	6029.297					0.0279
AAGARDA12595	TASCAM-0163	Advertisement call 5								0.0211						5857.031	5684.766	6029.297					0.0377
AAGARDA12595	TASCAM-0163	Advertisement call 5								0.0279						5857.031	5684.766	6029.297
AAGARDA12595	TASCAM-0163	Advertisement call 5									0.0264								5857.031	5684.766	6029.297			0.0392
AAGARDA12595	TASCAM-0163	Advertisement call 5									0.0294								5857.031	5684.766	6029.297			0.0385
AAGARDA12595	TASCAM-0163	Advertisement call 5									0.0272								5857.031	5684.766	6029.297
AAGARDA12595	TASCAM-0163	Advertisement call 6	2.8286		49	5857.031	5512.500	5857.031	0.0332				5684.766	5340.234	5684.766							0.0211
AAGARDA12595	TASCAM-0163	Advertisement call 6							0.0279				5684.766	5512.500	5857.031							0.0264
AAGARDA12595	TASCAM-0163	Advertisement call 6							0.0302				5684.766	5512.500	5857.031
AAGARDA12595	TASCAM-0163	Advertisement call 6								0.0339						5857.031	5512.500	6029.297					0.0249
AAGARDA12595	TASCAM-0163	Advertisement call 6								0.0317						5857.031	5512.500	5857.031					0.0279
AAGARDA12595	TASCAM-0163	Advertisement call 6								0.0272						5857.031	5512.500	5857.031
AAGARDA12595	TASCAM-0163	Advertisement call 6									0.0241								5857.031	5512.500	6029.297			0.0377
AAGARDA12595	TASCAM-0163	Advertisement call 6									0.0219								5857.031	5512.500	6029.297			0.0460
AAGARDA12595	TASCAM-0163	Advertisement call 6									0.0294								5684.766	5512.500	5857.031
AAGARDA12595	TASCAM-0163	Warming-up 1	0.3960	2.0392	8	5857.031	5512.500	6029.297	0.0311				5857.031	5512.500	6029.297							0.0218
AAGARDA12595	TASCAM-0163	Warming-up 1								0.0185						5857.031	5512.500	5857.031					0.0337
AAGARDA12595	TASCAM-0163	Warming-up 1									0.0192								5684.766	5512.500	5857.031			0.0386
AAGARDA12595	TASCAM-0163	Warming-up 2	0.3847	5.8363	8	5857.031	5684.766	6029.297	0.0318				5857.031	5684.766	6029.297							0.0271
AAGARDA12595	TASCAM-0163	Warming-up 2								0.0271						5857.031	5684.766	6029.297					0.0278
AAGARDA12595	TASCAM-0163	Warming-up 2									0.0218								5857.031	5512.500	5857.031			0.0348
AAGARDA12595	TASCAM-0163	Warming-up 3	0.5476	2.2803	11	5857.031	5684.766	6029.297	0.0284				5857.031	5684.766	6029.297							0.0251
AAGARDA12595	TASCAM-0163	Warming-up 3								0.0218						5857.031	5684.766	6029.297					0.0311
AAGARDA12595	TASCAM-0163	Warming-up 3									0.0179								5857.031	5684.766	6029.297			0.0386
AAGARDA12595	TASCAM-0163	Warming-up 4	0.3907	2.1497	8	5857.031	5684.766	6201.562	0.0337				5857.031	5684.766	6201.562							0.0218
AAGARDA12595	TASCAM-0163	Warming-up 4								0.0304						5857.031	5684.766	6029.297					0.0212
AAGARDA12595	TASCAM-0163	Warming-up 4									0.0225								5857.031	5684.766	6029.297			0.0376
AAGARDA12595	TASCAM-0163	Warming-up 5	0.3930	4.9824	8	5857.031	5684.766	6201.562	0.0324				5857.031	5684.766	6201.562							0.0245
AAGARDA12595	TASCAM-0163	Warming-up 5								0.0232						6029.297	5684.766	6201.562					0.0284
AAGARDA12595	TASCAM-0163	Warming-up 5									0.0251								5857.031	5684.766	6029.297			0.0381
AAGARDA12595	TASCAM-0163	Warming-up 6	0.3930	1.7077	8	5857.031	5512.500	6029.297	0.0377				5857.031	5512.500	6029.297							0.0205
AAGARDA12595	TASCAM-0163	Warming-up 6								0.0331						5857.031	5512.500	5857.031					0.0172
AAGARDA12595	TASCAM-0163	Warming-up 6									0.0225								5857.031	5512.500	5857.031			0.0405
AAGARDA12595	TASCAM-0163	Warming-up 7	0.3296	2.2551	7	5857.031	5684.766	6029.297	0.0331				5857.031	5684.766	6029.297							0.0225
AAGARDA12595	TASCAM-0163	Warming-up 7								0.0152						5857.031	5512.500	6029.297					0.0357
AAGARDA12595	TASCAM-0163	Warming-up 7									0.0179								5684.766	5512.500	5857.031			0.0391
AAGARDA12595	TASCAM-0163	Singular multipulsed notes 1	0.3399	0.4482	33	6029.297	5512.500	6373.828
AAGARDA12595	TASCAM-0163	Singular multipulsed notes 2	0.2856	0.4261	25	5512.500	5340.234	6201.562
AAGARDA12595	TASCAM-0163	Singular multipulsed notes 3	0.2308	0.3597	20	5857.031	5340.234	6201.562
AAGARDA12595	TASCAM-0163	Singular multipulsed notes 4	0.1775	2.5619	16	5857.031	5340.234	6201.562
AAGARDA12595	TASCAM-0163	Singular multipulsed notes 5	0.2382	0.8355	21	5857.031	5167.969	6201.562
AAGARDA12595	TASCAM-0163	Singular multipulsed notes 6	0.1942		17	5857.031	5340.234	6201.562
AAGARDA12596	TASCAM-0164	Advertisement call 1	1.6384	10.4849	30	5167.969	4995.703	5340.234	0.0225				4995.703	4823.438	5167.969							0.0308
AAGARDA12596	TASCAM-0164	Advertisement call 1							0.0178				4995.703	4823.438	5167.969							0.0330
AAGARDA12596	TASCAM-0164	Advertisement call 1							0.0181				4995.703	4995.703	5167.969
AAGARDA12596	TASCAM-0164	Advertisement call 1								0.0229						5167.969	4995.703	5340.234					0.0340
AAGARDA12596	TASCAM-0164	Advertisement call 1								0.0208						5167.969	4995.703	5340.234					0.0356
AAGARDA12596	TASCAM-0164	Advertisement call 1								0.0195						5167.969	4995.703	5340.234
AAGARDA12596	TASCAM-0164	Advertisement call 1									0.0219								5167.969	4995.703	5340.234			0.0362
AAGARDA12596	TASCAM-0164	Advertisement call 1									0.0202								4995.703	4995.703	5340.234			0.0381
AAGARDA12596	TASCAM-0164	Advertisement call 1									0.0188								5167.969	4995.703	5340.234
AAGARDA12596	TASCAM-0164	Advertisement call 2	1.2176	8.6244	23	5167.969	4995.703	5340.234	0.0183				4995.703	4823.438	5340.234							0.0314
AAGARDA12596	TASCAM-0164	Advertisement call 2							0.0176				5167.969	4995.703	5340.234							0.0327
AAGARDA12596	TASCAM-0164	Advertisement call 2							0.0173				5167.969	4995.703	5340.234
AAGARDA12596	TASCAM-0164	Advertisement call 2								0.0195						5167.969	4995.703	5340.234					0.0362
AAGARDA12596	TASCAM-0164	Advertisement call 2								0.0215						5167.969	4995.703	5340.234					0.0349
AAGARDA12596	TASCAM-0164	Advertisement call 2								0.0256						5167.969	4995.703	5340.234
AAGARDA12596	TASCAM-0164	Advertisement call 2									0.0199								5167.969	4995.703	5340.234			0.0359
AAGARDA12596	TASCAM-0164	Advertisement call 2									0.0192								5167.969	4995.703	5340.234			0.0378
AAGARDA12596	TASCAM-0164	Advertisement call 2									0.0195								5167.969	4995.703	5340.234
AAGARDA12596	TASCAM-0164	Advertisement call 3	1.9745	20.0107	36	5167.969	4995.703	5340.234	0.0231				5167.969	4995.703	5340.234							0.0301
AAGARDA12596	TASCAM-0164	Advertisement call 3							0.0218				5167.969	4995.703	5340.234							0.0295
AAGARDA12596	TASCAM-0164	Advertisement call 3							0.0240				5167.969	4995.703	5340.234
AAGARDA12596	TASCAM-0164	Advertisement call 3								0.0205						5167.969	4995.703	5512.500					0.0330
AAGARDA12596	TASCAM-0164	Advertisement call 3								0.0218						5167.969	4995.703	5340.234					0.0336
AAGARDA12596	TASCAM-0164	Advertisement call 3								0.0208						5167.969	4995.703	5340.234
AAGARDA12596	TASCAM-0164	Advertisement call 3									0.0205								5167.969	4995.703	5512.500			0.0401
AAGARDA12596	TASCAM-0164	Advertisement call 3									0.0218								5167.969	4995.703	5340.234			0.0439
AAGARDA12596	TASCAM-0164	Advertisement call 3									0.0228								5167.969	4995.703	5340.234
AAGARDA12596	TASCAM-0164	Advertisement call 4	1.7472	12.2440	33	5684.766	5512.500	6029.297	0.0276				5684.766	5512.500	5857.031							0.0237
AAGARDA12596	TASCAM-0164	Advertisement call 4							0.0228				5684.766	5512.500	6029.297							0.0266
AAGARDA12596	TASCAM-0164	Advertisement call 4							0.0231				5684.766	5512.500	6029.297
AAGARDA12596	TASCAM-0164	Advertisement call 4								0.0211						5684.766	5512.500	6029.297					0.0333
AAGARDA12596	TASCAM-0164	Advertisement call 4								0.0192						5684.766	5512.500	6029.297					0.0349
AAGARDA12596	TASCAM-0164	Advertisement call 4								0.0211						5684.766	5512.500	6029.297
AAGARDA12596	TASCAM-0164	Advertisement call 4									0.0234								5684.766	5512.500	6029.297			0.0336
AAGARDA12596	TASCAM-0164	Advertisement call 4									0.0228								5684.766	5512.500	6029.297			0.0365
AAGARDA12596	TASCAM-0164	Advertisement call 4									0.0218								5684.766	5512.500	5857.031
AAGARDA12596	TASCAM-0164	Advertisement call 5	1.5706	9.7093	30	5684.766	5512.500	6029.297	0.0285				5684.766	5512.500	6029.297							0.0231
AAGARDA12596	TASCAM-0164	Advertisement call 5							0.0205				5684.766	5512.500	6029.297							0.0272
AAGARDA12596	TASCAM-0164	Advertisement call 5							0.0215				5684.766	5684.766	6029.297
AAGARDA12596	TASCAM-0164	Advertisement call 5								0.0240						5857.031	5684.766	6029.297					0.0301
AAGARDA12596	TASCAM-0164	Advertisement call 5								0.0244						5857.031	5684.766	6029.297					0.0292
AAGARDA12596	TASCAM-0164	Advertisement call 5								0.0215						5684.766	5684.766	6029.297
AAGARDA12596	TASCAM-0164	Advertisement call 5									0.0221								5684.766	5512.500	6029.297			0.0330
AAGARDA12596	TASCAM-0164	Advertisement call 5									0.0208								5684.766	5512.500	6029.297			0.0343
AAGARDA12596	TASCAM-0164	Advertisement call 5									0.0237								5684.766	5684.766	6029.297
AAGARDA12596	TASCAM-0164	Advertisement call 6	2.4053	8.0557	45	5684.766	5512.500	6029.297	0.0308				5684.766	5512.500	5857.031							0.0205
AAGARDA12596	TASCAM-0164	Advertisement call 6							0.0218				5684.766	5512.500	5857.031							0.0256
AAGARDA12596	TASCAM-0164	Advertisement call 6							0.0189				5684.766	5512.500	5857.031
AAGARDA12596	TASCAM-0164	Advertisement call 6								0.0195						5684.766	5512.500	6029.297					0.0346
AAGARDA12596	TASCAM-0164	Advertisement call 6								0.0218						5684.766	5512.500	6029.297					0.0320
AAGARDA12596	TASCAM-0164	Advertisement call 6								0.0195						5684.766	5512.500	6029.297
AAGARDA12596	TASCAM-0164	Advertisement call 6									0.0202								5684.766	5512.500	6029.297			0.0372
AAGARDA12596	TASCAM-0164	Advertisement call 6									0.0205								5684.766	5512.500	6029.297			0.0369
AAGARDA12596	TASCAM-0164	Advertisement call 6									0.0199								5684.766	5512.500	6029.297
AAGARDA12596	TASCAM-0164	Advertisement call 7	2.2337	14.3136	42	5857.031	5512.500	6029.297	0.0266				5857.031	5512.500	6029.297							0.0237
AAGARDA12596	TASCAM-0164	Advertisement call 7							0.0234				5857.031	5512.500	6029.297							0.0244
AAGARDA12596	TASCAM-0164	Advertisement call 7							0.0202				5684.766	5512.500	6029.297
AAGARDA12596	TASCAM-0164	Advertisement call 7								0.0202						5857.031	5512.500	6029.297					0.0343
AAGARDA12596	TASCAM-0164	Advertisement call 7								0.0205						5684.766	5512.500	6029.297					0.0340
AAGARDA12596	TASCAM-0164	Advertisement call 7								0.0199						5684.766	5512.500	6029.297
AAGARDA12596	TASCAM-0164	Advertisement call 7									0.0205								5684.766	5512.500	6029.297			0.0372
AAGARDA12596	TASCAM-0164	Advertisement call 7									0.0224								5684.766	5512.500	5857.031			0.0420
AAGARDA12596	TASCAM-0164	Advertisement call 7									0.0205								5684.766	5512.500	5857.031
AAGARDA12596	TASCAM-0164	Advertisement call 8	2.3594		44	5684.766	5512.500	5857.031	0.0253				5684.766	5512.500	5857.031							0.0256
AAGARDA12596	TASCAM-0164	Advertisement call 8							0.0205				5684.766	5512.500	5857.031							0.0276
AAGARDA12596	TASCAM-0164	Advertisement call 8							0.0205				5684.766	5512.500	5857.031
AAGARDA12596	TASCAM-0164	Advertisement call 8								0.0240						5684.766	5512.500	5857.031					0.0320
AAGARDA12596	TASCAM-0164	Advertisement call 8								0.0256						5684.766	5512.500	5857.031					0.0285
AAGARDA12596	TASCAM-0164	Advertisement call 8								0.0244						5684.766	5512.500	5857.031
AAGARDA12596	TASCAM-0164	Advertisement call 8									0.0292								5684.766	5512.500	5857.031			0.0295
AAGARDA12596	TASCAM-0164	Advertisement call 8									0.0285								5684.766	5512.500	5857.031			0.0295
AAGARDA12596	TASCAM-0164	Advertisement call 8									0.0288								5684.766	5512.500	5857.031
AAGARDA12596	TASCAM-0164	Single note 1	0.0153	0.2153	1	4995.703	4823.438	5167.969
AAGARDA12596	TASCAM-0164	Single note 2	0.0245	0.2061	1	4995.703	4823.438	5167.969
AAGARDA12596	TASCAM-0164	Single note 3	0.0261	0.1969	1	4995.703	4823.438	5167.969
AAGARDA12596	TASCAM-0164	Warming-up 1	0.1824	0.4867	4	4995.703	4823.438	5167.969	0.0234				4995.703	4823.438	5167.969							0.0335
AAGARDA12596	TASCAM-0164	Warming-up 1								0.0243						4995.703	4995.703	5340.234					0.0347
AAGARDA12596	TASCAM-0164	Warming-up 1									0.0176								4995.703	4995.703	5167.969			0.0293
AAGARDA12596	TASCAM-0164	Warming-up 2	0.2798	1.0582	6	4995.703	4995.703	5340.234	0.0243				4995.703	4823.438	5340.234							0.0309
AAGARDA12596	TASCAM-0164	Warming-up 2								0.0226						5167.969	4995.703	5340.234					0.0301
AAGARDA12596	TASCAM-0164	Warming-up 2									0.0201								5167.969	4995.703	5340.234			0.0356
AAGARDA12596	TASCAM-0164	Warming-up 3	0.2296	0.4265	5	4995.703	4995.703	5340.234	0.0234				4995.703	4823.438	5340.234							0.0293
AAGARDA12596	TASCAM-0164	Warming-up 3								0.0192						5167.969	4995.703	5340.234					0.0326
AAGARDA12596	TASCAM-0164	Warming-up 3									0.0192								5167.969	4995.703	5340.234			0.0375
AAGARDA12596	TASCAM-0164	Warming-up 4	0.2226	1.7531	5	5167.969	4995.703	5340.234	0.0276				5167.969	4995.703	5340.234							0.0243
AAGARDA12596	TASCAM-0164	Warming-up 4								0.0259						5167.969	4995.703	5340.234					0.0284
AAGARDA12596	TASCAM-0164	Warming-up 4									0.0209								5167.969	4995.703	5340.234			0.0341
AAGARDA12596	TASCAM-0164	Warming-up 5	0.2184	0.2087	5	5167.969	4995.703	5340.234	0.0234				5167.969	4995.703	5340.234							0.0276
AAGARDA12596	TASCAM-0164	Warming-up 5								0.0234						5167.969	4995.703	5340.234					0.0259
AAGARDA12596	TASCAM-0164	Warming-up 5									0.0209								5167.969	4995.703	5340.234			0.0310
AAGARDA12596	TASCAM-0164	Warming-up 6	0.2725	0.3286	6	5684.766	5512.500	6029.297	0.0243				5684.766	5512.500	6029.297							0.0284
AAGARDA12596	TASCAM-0164	Warming-up 6								0.0201						5684.766	5512.500	6029.297					0.0259
AAGARDA12596	TASCAM-0164	Warming-up 6									0.0201								5684.766	5512.500	5857.031			0.0356
AAGARDA12596	TASCAM-0164	Warming-up 7	0.2174	6.5203	5	5684.766	5512.500	6029.297	0.0284				5684.766	5512.500	6029.297							0.0217
AAGARDA12596	TASCAM-0164	Warming-up 7								0.0268						5684.766	5684.766	6029.297					0.0234
AAGARDA12596	TASCAM-0164	Warming-up 7									0.0209								5684.766	5512.500	6029.297			0.0298
AAGARDA12596	TASCAM-0164	Warming-up 8	0.2714	3.1717	6	5684.766	5512.500	6029.297	0.0251				5684.766	5512.500	6029.297							0.0259
AAGARDA12596	TASCAM-0164	Warming-up 8								0.0217						5684.766	5512.500	6029.297					0.0268
AAGARDA12596	TASCAM-0164	Warming-up 8									0.0226								5684.766	5512.500	5857.031			0.0335
AAGARDA12596	TASCAM-0164	Warming-up 9	0.2289	1.5945	5	5684.766	5512.500	5857.031	0.0293				5684.766	5512.500	5857.031							0.0276
AAGARDA12596	TASCAM-0164	Warming-up 9								0.0259						5684.766	5512.500	5857.031					0.0251
AAGARDA12596	TASCAM-0164	Warming-up 9									0.0226								5684.766	5512.500	5857.031			0.0335
AAGARDA12596	TASCAM-0164	Warming-up 10	0.2191	1.8730	5	5857.031	5684.766	6029.297	0.0326				5857.031	5512.500	6029.297							0.0201
AAGARDA12596	TASCAM-0164	Warming-up 10								0.0184						5857.031	5684.766	6029.297					0.0293
AAGARDA12596	TASCAM-0164	Warming-up 10									0.0217								5857.031	5684.766	6029.297			0.0316

## Sheet: Captions
Call duration (CD)	CD
Inter-call intervails (ICI)	ICI
Notes per calls (NNC)	NNC
Call dominant frequency (DF)	DF
First notes duration (FND)	FND
Central notes duration (CND)	CND
Last notes duration (LND)	LND
Note repetition rate (NRR)	NRR
First notes dominant frequency (FNDF)	FNDF
Central notes dominant frequency (CNDF)	CNDF
Last notes dominant frequency (LNDF)	LNDF
First internotes intervails (FINI)	FINI
Central internotes intervails (CINI)	CINI
Last internotes intervails (LINI)	LINI
