# Supplementary material for: A new Amazonian species of Allobates Zimmermann & Zimmermann, 1988 (Aromobatidae) with a trilled advertisement call
Source: PeerJ. 2022 Mar 7;10:e13026. doi: 10.7717/peerj.13026 (PMC8908894; doi:10.7717/peerj.13026)
Supplement: Supplemental Information 7 [file peerj-10-13026-s007.xlsx]

## Sheet: Allobates_aff_tapajos_calls
Voucher	Recording	Call duration (s)	Call Dom Freq (Hz)	Inter-call (s)	Notes/call	Note Seq.	Low Freq Note (Hz)	High Freq Note (Hz)	Note Dom Freq (Hz)	Note duration (s)	Inter-note (s)
-	GRAV-0135	0.264	5857		3	1	4847.8	6095.1	5857	0.0417125	0.0750674
-	GRAV-0135					2	4819.4	6137.6	5684.8	0.0424435	0.0606614
-	GRAV-0135			0.436576		3	5003.7	6151.8	5684.8	0.0430185
-	GRAV-0135	0.263	5857		3	1	4663.5	6166	5857	0.0407086	0.0725506
-	GRAV-0135					2	4918.7	6123.5	5684.8	0.042715	0.064201
-	GRAV-0135			0.422472		3	4720.2	6166	5684.8	0.0422737
-	GRAV-0135	0.263	5857		3	1	4876.1	6151.8	5857	0.0380793	0.074033
-	GRAV-0135					2	4720.2	6109.3	5684.8	0.0409539	0.0680861
-	GRAV-0135			0.60985		3	5102.9	6095.1	5857	0.0412813
-	GRAV-0135	0.276	5684.8		3	1	4961.2	6080.9	5684.8	0.0401404	0.0773287
-	GRAV-0135					2	4961.2	6095.1	5857	0.0407299	0.0728255
-	GRAV-0135			0.551472		3	4961.2	6095.1	5684.8	0.0425452
-	GRAV-0135	0.27	5684.8		3	1	4833.6	5981.7	5512.5	0.0422809	0.0757665
-	GRAV-0135					2	4847.8	6010.1	5512.5	0.0367116	0.0748488
-	GRAV-0135			0.518649		3	4847.8	6095.1	5684.8	0.0391915
-	GRAV-0135	0.274	5684.8		3	1	4904.5	6024.2	5684.8	0.0367116	0.0820225
-	GRAV-0135					2	4989.5	6024.2	5684.8	0.0331995	0.0745848
-	GRAV-0135			0.487304		3	4989.5	6080.9	5684.8	0.0451549
-	GRAV-0135	0.265	5684.8		3	1	4904.5	6095.1	5684.8	0.0424383	0.074195
-	GRAV-0135					2	5032	6080.9	5684.8	0.0378811	0.072062
-	GRAV-0135			0.487515		3	5003.7	6066.8	5684.8	0.0356505
-	GRAV-0135	0.252	5857		3	1	4947	6095.1	5684.8	0.0356505	0.074866
-	GRAV-0135					2	5017.9	6109.3	5684.8	0.0358733	0.0679931
-	GRAV-0135			0.511619		3	5003.7	6109.3	5857	0.0359305
-	GRAV-0135	0.26	5684.8		3	1	4975.3	6123.5	5684.8	0.0375817	0.0741153
-	GRAV-0135					2	4847.8	6095.1	5684.8	0.0370696	0.066129
-	GRAV-0135			0.489609		3	4904.5	6080.9	5684.8	0.0414437
-	GRAV-0135	0.257	5684.8		3	1	4918.7	6151.8	5684.8	0.0399175	0.0726378
-	GRAV-0135					2	4947	6109.3	5684.8	0.0412208	0.0635703
-	GRAV-0135			0.456803		3	4862	6137.6	5684.8	0.0389927
-	GRAV-0135	0.273	5684.8		3	1	4932.8	6052.6	5684.8	0.0398625	0.0822189
-	GRAV-0135					2	4862	6080.9	5684.8	0.0425577	0.0611368
-	GRAV-0135			0.581137		3	4819.4	6066.8	5684.8	0.044484
-	GRAV-0135	0.263	5684.8		3	1	4847.8	6080.9	5684.8	0.0420906	0.0711686
-	GRAV-0135					2	4791.1	6066.8	5684.8	0.0411304	0.0658801
-	GRAV-0135					3	4890.3	6109.3	5684.8	0.0410341
-	GRAV-0135	0.271	5684.8	-	3	-	-	-	-	-	-
-	GRAV-0135	0.278	5684.8	-	3	-	-	-	-	-	-
-	GRAV-0135	0.278	5684.8	-	3	-	-	-	-	-	-
-	GRAV-0135	0.273	5684.8	-	3	-	-	-	-	-	-
-	GRAV-0135	0.281	5684.8	-	3	-	-	-	-	-	-
-	GRAV-0135	0.279	5684.8	-	3	-	-	-	-	-	-
-	GRAV-0135	0.419	5684.8	-	4	-	-	-	-	-	-
-	GRAV-0135	0.292	5684.8	-	3	-	-	-	-	-	-
-	GRAV-0148	0.292	5684.8		3	1	5029.4	6104.7	5684.8	0.0341941	0.101962
-	GRAV-0148					2	5044.4	6030	5684.8	0.0345243	0.0900127
-	GRAV-0148			0.380903		3	4999.6	6045	5684.8	0.0325718
-	GRAV-0148	0.28	5684.8		3	1	5059.3	6209.3	5684.8	0.044296	0.085517
-	GRAV-0148					2	5119	6000.2	5512.5	0.0339632	0.090381
-	GRAV-0148			0.383983		3	5029.4	6149.5	5684.8	0.0309398
-	GRAV-0148	0.276	5770.9		3	1	5014.5	6209.3	5684.8	0.0419037	0.0869902
-	GRAV-0148					2	5059.3	6059.9	5512.5	0.0326773	0.0878657
-	GRAV-0148			0.375954		3	5104.1	6000.2	5512.5	0.0297727
-	GRAV-0148	0.28	5770.9		3	1	5029.4	6104.7	5684.8	0.0426299	0.0813834
-	GRAV-0148					2	5029.4	6015.1	5684.8	0.0386736	0.083954
-	GRAV-0148			0.385663		3	4954.8	6059.9	5512.5	0.038775
-	GRAV-0148	0.288	5684.8		3	1	5059.3	6104.7	5684.8	0.0438705	0.085102
-	GRAV-0148					2	5044.4	6164.5	5512.5	0.0364491	0.0828076
-	GRAV-0148			0.387152		3	5134	5993.5	5512.5	0.0408103
-	GRAV-0148	0.28	5770.9		3	1	4999.6	6179.4	5684.8	0.0438456	0.0835638
-	GRAV-0148					2	4984.6	6089.8	5512.5	0.0326453	0.0866738
-	GRAV-0148			0.364332		3	5014.5	6119.7	5512.5	0.0308557
-	GRAV-0148	0.288	5684.8		3	1	4969.7	6119.7	5684.8	0.0436965	0.0828411
-	GRAV-0148					2	4954.8	6080.1	5512.5	0.0337045	0.0905238
-	GRAV-0148			0.370745		3	5044.4	6089.8	5512.5	0.0370015
-	GRAV-0148	0.169	5770.9		2	1	5029.4	6219.9	5857	0.0425037	0.0866581
-	GRAV-0148					2	5044.4	6045	5512.5	0.0397176
-	GRAV-0148	0.296	5857		3	1	4999.6	6214.1	5684.8	0.044293	0.087455
-	GRAV-0148					2	4952.3	6068.4	5512.5	0.0429796	0.0821794
-	GRAV-0148			0.360335		3	4975.6	5954.4	5512.5	0.0363837
-	GRAV-0148	0.296	5770.9		3	1	4993.1	6199.1	5512.5	0.0455614	0.0841583
-	GRAV-0148					2	5014.5	6140.9	5512.5	0.0460088	0.0843787
-	GRAV-0148			0.413665		3	4939.8	5955.4	5512.5	0.0390733
-	GRAV-0148	0.28	5512.5		3	1	4993.1	6123.4	5512.5	0.0391564	0.079786
-	GRAV-0148					2	5029.4	6041.8	5512.5	0.0377435	0.0808222
-	GRAV-0148			0.38817		3	4954.8	6041.8	5512.5	0.0404986
-	GRAV-0148	0.296	5770.9		3	1	5029.4	6164.5	5857	0.0440347	0.0892995
-	GRAV-0148					2	5010.5	6059.9	5512.5	0.0425449	0.0808284
-	GRAV-0148			0.365031		3	4984.6	5907.8	5512.5	0.0341519
-	GRAV-0148	0.321	5770.9		3	1	4998.9	6181.7	5857	0.0427709	0.0923176
-	GRAV-0148					2	5044.4	6105.9	5512.5	0.037582	0.0958486
-	GRAV-0148			0.341386		3	5059.3	6210.8	5857	0.0469775
-	GRAV-0148	0.313	5770.9		3	1	5022.2	6134.6	5512.5	0.0430424	0.0938365
-	GRAV-0148					2	5010.5	6111.7	5684.8	0.0435474	0.0863136
-	GRAV-0148					3	4998.9	6105.9	5512.5	0.0472757
-	GRAV-0148	0.329	5770.9	-	3	-	-	-	-	-	-
-	GRAV-0148	0.333	5770.9	-	3	-	-	-	-	-	-
-	GRAV-0148	0.333	5770.9	-	3	-	-	-	-	-	-
-	GRAV-0148	0.341	5770.9	-	3	-	-	-	-	-	-
-	GRAV-0148	0.218	5770.9	-	2	-	-	-	-	-	-
-	GRAV-0148	0.378	5770.9	-	3	-	-	-	-	-	-
-	GRAV-0148	0.341	5857	-	3	-	-	-	-	-	-
-	GRAV-0148	0.341	5770.9	-	3	-	-	-	-	-	-
-	GRAV-0148	0.337	5770.9	-	3	-	-	-	-	-	-
-	GRAV-0148	0.341	5770.9	-	3	-	-	-	-	-	-
-	GRAV-0149	0.276	5684.8		3	1	4759.3	6067.9	5684.8	0.0407961	0.0784196
-	GRAV-0149					2	4954.2	6151.4	5684.8	0.041985	0.0638144
-	GRAV-0149			0.397686		3	4982	6248.8	5684.8	0.0481618
-	GRAV-0149	0.4	5684.8		4	1	4856.7	6234.9	5684.8	0.0429945	0.0816924
-	GRAV-0149					2	4787.1	6234.9	5684.8	0.0411203	0.0714159
-	GRAV-0149					3	4982	6179.2	5684.8	0.0417644	0.0811948
-	GRAV-0149			0.428101		4	4870.6	6276.7	5684.8	0.0416179
-	GRAV-0149	0.284	5684.8		3	1	4814.9	6262.7	5684.8	0.0378643	0.0827912
-	GRAV-0149					2	4856.7	6290.6	5684.8	0.0412255	0.0790064
-	GRAV-0149			0.466369		3	4982	6304.5	5684.8	0.0426022
-	GRAV-0149	0.32	5684.8		3	1	4884.6	6304.5	5684.8	0.0393302	0.104074
-	GRAV-0149					2	4828.9	6276.7	5512.5	0.0404113	0.0928008
-	GRAV-0149			0.38554		3	4884.6	6332.4	5684.8	0.0420523
-	GRAV-0149	0.404	5684.8		4	1	4828.9	6207.1	5512.5	0.0455079	0.0758549
-	GRAV-0149					2	4870.6	6221	5512.5	0.0445497	0.0720179
-	GRAV-0149					3	4982	6262.7	5684.8	0.0399583	0.0830791
-	GRAV-0149			0.37392		4	4982	6304.5	5684.8	0.0433456
-	GRAV-0149	0.408	5684.8		4	1	4898.5	6318.4	5684.8	0.0402724	0.0872942
-	GRAV-0149					2	4926.3	6290.6	5512.5	0.0463549	0.0668877
-	GRAV-0149					3	5009.8	6304.5	5512.5	0.0414764	0.0811948
-	GRAV-0149			0.412999		4	4898.5	6429.8	5684.8	0.04523
-	GRAV-0149	0.284	5512.5		3	1	4954.2	6304.5	5684.8	0.0385185	0.089336
-	GRAV-0149					2	4912.4	6234.9	5512.5	0.0479252	0.0629354
-	GRAV-0149					3	4898.5	6346.3	5684.8	0.0446339
-	GRAV-0149	0.394	5684.8		4	1	4898.5	6221	5684.8	0.044058	0.0751577
-	GRAV-0149					2	4828.9	6179.2	5684.8	0.0456897	0.0692429
-	GRAV-0149					3	4884.6	6248.8	5684.8	0.0480249	0.070039
-	GRAV-0149			0.482798		4	4926.3	6290.6	5684.8	0.0434821
-	GRAV-0149	0.274	5684.8		3	1	4661.8	6123.5	5684.8	0.0431407	0.0761739
-	GRAV-0149					2	4870.6	6095.7	5684.8	0.0491121	0.0634646
-	GRAV-0149			0.414576		3	4912.4	6262.7	5684.8	0.0427779
-	GRAV-0149	0.393	5684.8		4	1	4787.1	6081.8	5340.2	0.0408904	0.0797558
-	GRAV-0149					2	4870.6	6179.2	5684.8	0.0411877	0.0734684
-	GRAV-0149					3	4870.6	6137.5	5684.8	0.0400265	0.0780373
-	GRAV-0149			0.39997		4	4828.9	6234.9	5684.8	0.0397386
-	GRAV-0149	0.421	5684.8		4	1	4745.3	6276.7	5684.8	0.0432043	0.0901215
-	GRAV-0149					2	4801	6262.7	5684.8	0.0454978	0.0725902
-	GRAV-0149					3	4884.6	6262.7	5684.8	0.0463719	0.0731671
-	GRAV-0149					4	4912.4	6248.8	5684.8	0.0501144
-	GRAV-0149	0.295	5684.8	-	3	-	-	-	-	-	-
-	GRAV-0149	0.407	5684.8	-	4	-	-	-	-	-	-
-	GRAV-0149	0.423	5684.8	-	4	-	-	-	-	-	-
-	GRAV-0149	0.281	5684.8	-	3	-	-	-	-	-	-
-	GRAV-0149	0.279	5684.8	-	3	-	-	-	-	-	-
-	GRAV-0149	0.29	5684.8	-	3	-	-	-	-	-	-
-	GRAV-0149	0.293	5512.5	-	3	-	-	-	-	-	-
-	GRAV-0149	0.299	5684.8	-	3	-	-	-	-	-	-
-	GRAV-0149	0.274	5684.8	-	3	-	-	-	-	-	-
-	GRAV-0149	0.284	5512.5	-	3	-	-	-	-	-	-
-	GRAV-0149	0.304	5684.8	-	3	-	-	-	-	-	-
-	GRAV-0149	0.288	5684.8	-	3	-	-	-	-	-	-
-	GRAV-0149	0.276	5684.8	-	3	-	-	-	-	-	-
-	GRAV-0151	0.174	5857		2	1	4928.9	6476.4	5857	0.0454315	0.0873683
-	GRAV-0151					2	4943.5	6432.6	6029.3	0.0420735
-	GRAV-0151	0.193	5512.5		2	1	4899.7	6491	5857	0.0445298	0.109589
-	GRAV-0151					2	4885.1	6418	5512.5	0.0407708
-	GRAV-0151	0.199	6029.3		2	1	5162.5	6476.4	6029.3	0.0416464	0.108987
-	GRAV-0151			0.502723		2	5118.7	6564	6029.3	0.0476157
-	GRAV-0151	0.189	5512.5		2	1	4972.7	6505.6	5512.5	0.0447532	0.0991521
-	GRAV-0151			0.521127		2	4739.1	6330.4	5684.8	0.0486739
-	GRAV-0151	0.211	6029.3		2	1	5118.7	6534.8	6029.3	0.0407379	0.128033
-	GRAV-0151			0.361734		2	5031.1	6403.4	5512.5	0.0407379
-	GRAV-0151	0.3	6029.3		2	1	4885.1	6403.4	6029.3	0.0482906	0.210038
-	GRAV-0151			0.41796		2	4987.3	6388.8	5512.5	0.0449704
-	GRAV-0151	0.196	5684.8		2	1	4987.3	6520.2	5684.8	0.0402088	0.112473
-	GRAV-0151			0.4203		2	5001.9	6447.2	5684.8	0.0446591
-	GRAV-0151	0.306	6029.3		3	1	5074.9	6607.8	6029.3	0.0479996	0.0835137
-	GRAV-0151					2	5016.5	6447.2	6029.3	0.0396798	0.0969929
-	GRAV-0151					3	5001.9	6418	6029.3	0.0395055
-	GRAV-0151	0.251	6029.3	-	2	-	-	-	-	-	-
-	GRAV-0151	0.202	5512.5	-	2	-	-	-	-	-	-
-	GRAV-0151	0.235	6029.3	-	2	-	-	-	-	-	-
-	GRAV-0151	0.251	6029.3	-	2	-	-	-	-	-	-
-	GRAV-0151	0.321	5684.8		3	1	4899.7	6505.6	5857	0.0405081	0.0913728
-	GRAV-0151					2	4826.7	6345	5684.8	0.0379486	0.111542
-	GRAV-0151			0.395686		3	4914.3	6388.8	5684.8	0.0402991
-	GRAV-0151	0.22	5512.5		2	1	5089.5	6374.2	5684.8	0.0466113	0.133243
-	GRAV-0151					2	5001.9	6461.8	5512.5	0.0418774
-	GRAV-0151	0.171	5684.8		2	1	4943.5	6403.4	5684.8	0.0396798	0.0878246
-	GRAV-0151			0.451291		2	5031.1	5965.5	5684.8	0.041796
-	GRAV-0151	0.193	6029.3		2	1	4958.1	6359.6	6029.3	0.041267	0.10992
-	GRAV-0151			0.459756		2	4899.7	6432.6	5512.5	0.0403344
-	GRAV-0151	0.18	6029.3		2	1	5045.7	6491	6029.3	0.0375635	0.0999161
-	GRAV-0151					2	4958.1	6520.2	5857	0.0434602	0.390715
-	GRAV-0151	0.229	6029.3		2	1	5147.9	6564	6029.3	0.0452331	0.138086
-	GRAV-0151			0.504198		2	5016.5	6607.8	6029.3	0.0460285
-	GRAV-0151	0.196	5512.5		2	1	4855.9	6374.2	5512.5	0.0428542	0.109415
-	GRAV-0151					2	4914.3	6213.6	5512.5	0.0408388
-	GRAV-0151	0.4	5684.8	-	3	-	-	-	-	-	-
-	GRAV-0151	0.226	5512.5	-	2	-	-	-	-	-	-
-	GRAV-0151	0.171	6029.3		2	1	5031.1	6447.2	6029.3	0.0396798	0.0913399
-	GRAV-0151					2	4972.7	6345	5512.5	0.0403969
-	GRAV-0152	0.284	5684.8		3	1	4928.8	6050.8	5684.8	0.0414537	0.0792226
-	GRAV-0152					2	4977.6	6002	5684.8	0.0432961	0.0716046
-	GRAV-0152			0.371241		3	4977.6	6050.8	5684.8	0.0444651
-	GRAV-0152	0.311	5684.8		3	1	4953.2	6075.2	5684.8	0.0405325	0.0964453
-	GRAV-0152					2	4977.6	6026.4	5684.8	0.0431154	0.0805311
-	GRAV-0152			0.390996		3	4953.2	6050.8	5684.8	0.0451736
-	GRAV-0152	0.288	5684.8		3	1	4953.2	6002	5684.8	0.0401603	0.0940697
-	GRAV-0152					2	4897.1	6104.4	5684.8	0.0395033	0.0732348
-	GRAV-0152			0.400719		3	5050.7	6075.2	5684.8	0.0419143
-	GRAV-0152	0.182	5684.8		2	1	4810.9	6121.7	5684.8	0.0396113	0.0982909
-	GRAV-0152			0.435724		2	4953.2	6104.4	5684.8	0.0403486
-	GRAV-0152	0.155	5684.8		2	1	4914.4	6156.2	5684.8	0.0414537	0.0736954
-	GRAV-0152			0.395103		2	4977.6	6121.7	5684.8	0.0428355
-	GRAV-0152	0.186	5684.8		2	1	4845.4	6121.7	5684.8	0.0401603	0.10041
-	GRAV-0152			0.406707		2	4759.1	6121.7	5684.8	0.0400719
-	GRAV-0152	0.288	5684.8		3	1	4810.9	6138.9	5684.8	0.0400719	0.0778408
-	GRAV-0152					2	4828.1	6087.2	5684.8	0.0432961	0.0829072
-	GRAV-0152			0.401179		3	4879.9	6087.2	5684.8	0.0400719
-	GRAV-0152	0.292	5684.8		3	1	4793.6	6087.2	5684.8	0.0396113	0.0846098
-	GRAV-0152					2	4810.9	6121.7	5684.8	0.0402118	0.0783014
-	GRAV-0152			0.398416		3	4904.4	6156.2	5684.8	0.0409931
-	GRAV-0152	0.288	5684.8		3	1	4759.1	6173.4	5684.8	0.03993	0.0802856
-	GRAV-0152					2	4845.4	6138.9	5684.8	0.0400719	0.0824468
-	GRAV-0152			0.405097		3	4759.1	6156.2	5684.8	0.0423749
-	GRAV-0152	0.292	5684.8		3	1	4810.9	6156.2	5684.8	0.0405271	0.092154
-	GRAV-0152					2	4879.9	6173.4	5684.8	0.0430337	0.0732348
-	GRAV-0152			0.389953		3	4746	6143	5684.8	0.0428355
-	GRAV-0152	0.277	5684.8		3	1	4797.7	6177.5	5684.8	0.040269	0.0782148
-	GRAV-0152					2	4763.2	6177.5	5684.8	0.0442787	0.0677077
-	GRAV-0152			0.419459		3	4763.2	6099.6	5684.8	0.0419143
-	GRAV-0152	0.284	5684.8		3	1	4711.5	6160.3	5684.8	0.0397554	0.0819862
-	GRAV-0152					2	4763.2	6124	5684.8	0.0400719	0.0713924
-	GRAV-0152			0.36263		3	4832.2	6091.3	5684.8	0.0446778
-	GRAV-0152	0.288	5684.8		3	1	4815	6125.8	5684.8	0.040269	0.0811866
-	GRAV-0152					2	4780.5	6075.2	5684.8	0.0432961	0.0794834
-	GRAV-0152			0.391968		3	4797.7	6074	5684.8	0.0416535
-	GRAV-0152	0.284	5684.8		3	1	4763.2	6160.3	5684.8	0.0405325	0.0824468
-	GRAV-0152					2	4728.7	6091.3	5684.8	0.0405325	0.077641
-	GRAV-0152					3	4659.7	6143	5684.8	0.0411929
-	GRAV-0152	0.284	5684.8	-	3	-	-	-	-	-	-
-	GRAV-0152	0.322	5684.8	-	3	-	-	-	-	-	-
-	GRAV-0152	0.292	5684.8	-	3	-	-	-	-	-	-
-	GRAV-0152	0.299	5684.8	-	3	-	-	-	-	-	-
-	GRAV-0152	0.182	5684.8	-	2	-	-	-	-	-	-
-	GRAV-0152	0.299	5684.8	-	3	-	-	-	-	-	-
-	GRAV-0152	0.296	5684.8	-	3	-	-	-	-	-	-
-	GRAV-0152	0.303	5684.8	-	3	-	-	-	-	-	-
-	GRAV-0152	0.326	5684.8	-	3	-	-	-	-	-	-
-	GRAV-0152	0.19	5684.8	-	2	-	-	-	-	-	-
-	GRAV-0153	0.163	5684.8		2	1	5027.4	6059.2	5684.8	0.0390077	0.0857512
-	GRAV-0153					2	5084.8	6001.9	5684.8	0.0386786	0.733576
-	GRAV-0153	0.167	5684.8		2	1	5099.1	6087.9	5684.8	0.037691	0.0887138
-	GRAV-0153			0.531622		2	5013.1	6073.6	5684.8	0.0390077
-	GRAV-0153	0.177	5684.8	0.688969	2	1	5013.1	6073.6	5684.8	0.0383524
-	GRAV-0153			-		-	-	-	-	-	-
-	GRAV-0153	0.301	5684.8		3	1	5056.1	6059.2	5684.8	0.0386816	0.0929548
-	GRAV-0153					2	5013.1	6073.6	5684.8	0.0410212	0.0901951
-	GRAV-0153			0.525575		3	5056.1	6102.2	5684.8	0.0411474
-	GRAV-0153	0.167	5684.8		2	1	4984.4	6059.2	5684.8	0.0399555	0.0869571
-	GRAV-0153			0.579294		2	5056.1	6073.6	5684.8	0.0420812
-	GRAV-0153	0.16	5684.8		2	1	5027.4	5973.3	5684.8	0.0461464	0.0773021
-	GRAV-0153			0.556314		2	5027.4	6030.6	5684.8	0.0395566
-	GRAV-0153	0.304	5684.8		3	1	4984.4	6079.3	5684.8	0.0467435	0.0775703
-	GRAV-0153					2	5076.2	6079.3	5684.8	0.0433834	0.0899152
-	GRAV-0153			0.515848		3	5007.3	6177.7	5684.8	0.0450976
-	GRAV-0153	0.281	5684.8		3	1	4970.1	6128.5	5684.8	0.0409288	0.0804294
-	GRAV-0153					2	4970.1	6044.9	5684.8	0.0449879	0.0794053
-	GRAV-0153			0.525979		3	5099.1	6044.9	5684.8	0.03905
-	GRAV-0153	0.163	5684.8		2	1	4955.8	6001.9	5684.8	0.0425141	0.0815713
-	GRAV-0153					2	5041.8	6044.9	5684.8	0.0406246
-	GRAV-0153	0.329	5684.8	-	3	-	-	-	-	-	-
-	GRAV-0153	0.061	5684.8	-	1	-	-	-	-	-	-
-	GRAV-0153	0.317	5684.8	-	3	-	-	-	-	-	-
-	GRAV-0153	0.182	5684.8	-	2	-	-	-	-	-	-
-	GRAV-0153	0.173	5684.8		2	1	4918.8	6089.2	5684.8	0.0406246	0.0872405
-	GRAV-0153			0.491331		2	4918.8	6177.7	5684.8	0.0402635
-	GRAV-0153	0.198	5684.8		2	1	5113.4	6130.9	5684.8	0.0438906	0.104545
-	GRAV-0153					2	5056.1	6188.2	5684.8	0.0414522	0.627778
-	GRAV-0153	0.307	5684.8		3	1	4927.1	6145.2	5684.8	0.0453846	0.0817673
-	GRAV-0153					2	5056.1	6102.2	5684.8	0.0461348	0.0834573
-	GRAV-0153			0.437727		3	5041.8	6173.9	5684.8	0.0440697
-	GRAV-0153	0.179	5684.8		2	1	4869.6	6207.2	5684.8	0.0419997	0.0905814
-	GRAV-0153			0.501856		2	4938.5	6099	5684.8	0.0421967
-	GRAV-0153	0.176	5684.8		2	1	4898.5	6116.6	5684.8	0.0442594	0.0836427
-	GRAV-0153			0.537864		2	4970.1	6073.6	5684.8	0.042384
-	GRAV-0153	0.176	5684.8		2	1	4927.1	6167.8	5684.8	0.0427591	0.0823865
-	GRAV-0153			0.475189		2	5056.1	6158	5684.8	0.0417649
-	GRAV-0153	0.301	5684.8		3	1	5041.8	6231.2	5684.8	0.0368456	0.0925937
-	GRAV-0153					2	5027.4	6158	5684.8	0.0393834	0.0879123
-	GRAV-0153			0.547678		3	5142.1	6188.2	5684.8	0.0399899
-	GRAV-0153	0.176	5684.8		2	1	4912.8	6231.2	5684.8	0.0415694	0.0875476
-	GRAV-0153			0.436971		2	4970.1	6207.2	5684.8	0.041857
-	GRAV-0153	0.275	5684.8		3	1	4840.1	6217	5684.8	0.0396234	0.0745256
-	GRAV-0153					2	5013.1	6217	5684.8	0.0368803	0.0899321
-	GRAV-0153					3	4928.6	6276	5684.8	0.0361009
-	GRAV-0153	0.182	5684.8	-	2	-	-	-	-	-	-
-	GRAV-0153	0.179	5684.8	-	2	-	-	-	-	-	-
-	GRAV-0167	0.217	5857	-	2	-	-	-	-	-	-
-	GRAV-0167	0.204	5857		2	1	5353.9	6600.2	5857	0.0428338	0.116868
-	GRAV-0167			0.463824		2	5398	6564.2	5857	0.0443714
-	GRAV-0167	0.215	5857		2	1	5442.1	6582.2	5857	0.0376303	0.124467
-	GRAV-0167			0.444951		2	5471.6	6618.1	5857	0.0429698
-	GRAV-0167	0.22	5857		2	1	5456.8	6618.1	5857	0.0429458	0.124954
-	GRAV-0167			0.421012		2	5398	6631.8	5857	0.0476663
-	GRAV-0167	0.191	5857		2	1	5468.5	6582.2	5857	0.0398269	0.113718
-	GRAV-0167			0.478832		2	5450.5	6564.2	6029.3	0.0418039
-	GRAV-0167	0.193	5857		2	1	5450.5	6728.6	6029.3	0.0386603	0.117195
-	GRAV-0167			0.431412		2	5468.5	6582.2	5857	0.0394036
-	GRAV-0167	0.204	5857		2	1	5486.5	6582.2	5857	0.0398429	0.117998
-	GRAV-0167			0.455956		2	5378.7	6582.2	5857	0.0415158
-	GRAV-0167	0.201	6029.3		2	2	5486.5	6636.1	6029.3	0.0416759	0.118689
-	GRAV-0167			0.425078		1	5396.7	6546.3	6029.3	0.0421748
-	GRAV-0167	0.204	5857		2	2	5522.4	6582.2	6029.3	0.0427233	0.123627
-	GRAV-0167			0.410384		1	5486.5	6618.1	5857	0.0415158
-	GRAV-0167	0.204	5857		2	1	5486.5	6660.5	6029.3	0.0554985	0.102526
-	GRAV-0167			0.414196		2	5540.4	6600.2	5857	0.0455221
-	GRAV-0167	0.207	5857		2	1	5352.2	6746.4	5857	0.0439772	0.114823
-	GRAV-0167			0.408623		2	5189.7	6766.6	5857	0.046041
-	GRAV-0167	0.207	5857		2	1	5486.5	6654	5857	0.0444398	0.12173
-	GRAV-0167			0.435045		2	5522.4	6618.1	5857	0.0442682
-	GRAV-0167	0.362	5857		3	1	5214.4	6840.1	5857	0.0470633	0.126764
-	GRAV-0167					2	4972.3	6454.3	5857	0.0429728	0.0909646
-	GRAV-0167			0.40054		3	5089.3	6711.5	5857	0.0509968
-	GRAV-0167	0.217	5857		2	1	5211.2	6656.4	5857	0.0526908	0.113608
-	GRAV-0167			0.459566		2	5148.2	6693.1	5857	0.0517716
-	GRAV-0167	0.405	5857		3	2	5076.7	6619.6	5857	0.0493891	0.111768
-	GRAV-0167					3	5163	6674.7	5857	0.0517365	0.14689
-	GRAV-0167			0.419974		1	5295.5	6711.5	5857	0.0494642
-	GRAV-0167	0.408	5857		3	3	5242	6729.8	5857	0.0457257	0.118001
-	GRAV-0167					2	5223.6	6660.5	5857	0.0446434	0.151769
-	GRAV-0167			0.434759		1	5223.6	6748.2	6029.3	0.0470633
-	GRAV-0167	0.212	5857		2	1	5242	6748.2	6029.3	0.0447977	0.120852
-	GRAV-0167			0.437072		2	5297.1	6748.2	5857	0.0467759
-	GRAV-0167	0.207	5857		2	1	5297.1	6729.8	5857	0.0469382	0.116788
-	GRAV-0167			0.457498		2	5168.5	6748.2	5857	0.0446774
-	GRAV-0167	0.201	5857		2	2	5260.4	6766.6	5857	0.0430172	0.112971
-	GRAV-0167			0.424102		1	5205.3	6636.1	5857	0.0458993
-	GRAV-0167	0.209	5857		2	1	5260.4	6766.6	5857	0.0461065	0.116805
-	GRAV-0167					2	5370.6	6766.6	5857	0.0475303
-	GRAV-0167	0.223	5857	-	2	-	-	-	-	-	-
-	GRAV-0167	0.225	5857	-	2	-	-	-	-	-	-
-	GRAV-0167	0.244	6029.3	-	2	-	-	-	-	-	-
-	GRAV-0167	0.239	5857	-	2	-	-	-	-	-	-
-	GRAV-0405	0.437	5857	-	3	-	-	-	-	-	-
-	GRAV-0405	0.247	5857	-	2	-	-	-	-	-	-
-	GRAV-0405	0.242	5857	-	2	-	-	-	-	-	-
-	GRAV-0405	0.456	5857	-	3	-	-	-	-	-	-
-	GRAV-0405	0.233	5857	-	2	-	-	-	-	-	-
-	GRAV-0405	0.214	5857		2	1	5185.1	6746.9	5857	0.0450837	0.11433
-	GRAV-0405			0.466217		2	5299.9	6632.1	5857	0.0415477
-	GRAV-0405	0.218	5857		2	1	5300.9	6713.9	5857	0.0421371	0.119339
-	GRAV-0405			0.445806		2	5236	6697.7	5857	0.0446417
-	GRAV-0405	0.218	5857		2	1	5382.1	6657.1	5857	0.0421371	0.124643
-	GRAV-0405			0.427612		2	5317.2	6665.2	5857	0.0406637
-	GRAV-0405	0.195	5857		2	1	5236	6681.5	5857	0.0408111	0.113151
-	GRAV-0405			0.480133		2	5219.7	6778.9	6029.3	0.0406637
-	GRAV-0405	0.195	5857		2	1	5284.7	6738.3	6029.3	0.0446417	0.110057
-	GRAV-0405			0.430108		2	5236	6671.5	5857	0.0418424
-	GRAV-0405	0.209	5857		2	1	5414.6	6762.7	5857	0.0435399	0.114106
-	GRAV-0405			0.451856		2	5252.2	6730.2	5857	0.0459677
-	GRAV-0405	0.204	6029.3		2	1	5252.2	6730.2	6029.3	0.044347	0.115361
-	GRAV-0405			0.422065		2	5203.5	6697.7	6029.3	0.0455257
-	GRAV-0405	0.214	5857		2	1	5268.5	6778.9	6029.3	0.0427264	0.122875
-	GRAV-0405			0.409877		2	5414.6	6713.9	5857	0.0424317
-	GRAV-0405	0.209	5857		2	1	5430.9	6730.2	6029.3	0.044789	0.113446
-	GRAV-0405			0.415494		2	5236	6681.5	5857	0.044789
-	GRAV-0405	0.218	5857		2	1	5333.4	6811.4	5857	0.0436104	0.115509
-	GRAV-0405			0.409548		2	5284.7	6736.8	5857	0.045673
-	GRAV-0405	0.228	5857		2	1	5203.5	6795.1	5857	0.0441997	0.120311
-	GRAV-0405			0.436096		2	5300.9	6713.9	5857	0.0452906
-	GRAV-0405	0.38	5857		3	1	5447.1	6746.4	5857	0.0441997	0.130242
-	GRAV-0405					2	5138.5	6356.6	5857	0.0401782	0.0920804
-	GRAV-0405			0.40116		3	5154.8	6632.7	5857	0.0497983
-	GRAV-0405	0.228	5857		2	1	5122.3	6665.2	5857	0.0512717	0.115214
-	GRAV-0405			0.460024		2	5073.6	6665.2	5857	0.0512717
-	GRAV-0405	0.413	5857		3	1	5138.5	6632.7	5857	0.0495037	0.113151
-	GRAV-0405					2	5089.8	6632.7	5857	0.0495037	0.148787
-	GRAV-0405			0.419096		3	5219.7	6746.4	5857	0.0496004
-	GRAV-0405	0.418	5857		3	1	5187.3	6730.2	5857	0.047883	0.115803
-	GRAV-0405					2	5203.5	6730.2	5857	0.0477357	0.148258
-	GRAV-0405			0.43713		3	5219.7	6762.7	6029.3	0.0450837
-	GRAV-0405	0.218	5857		2	1	5203.5	6730.2	6029.3	0.0468517	0.119634
-	GRAV-0405			0.435327		2	5349.7	6713.9	5857	0.0468517
-	GRAV-0405	0.218	5857		2	1	5268.5	6730.2	5857	0.048767	0.114772
-	GRAV-0405			0.45307		2	5203.5	6730.2	5857	0.0502403
-	GRAV-0405	0.209	5857		2	1	5268.5	6713.9	5857	0.0471464	0.109519
-	GRAV-0405			0.421618		2	5252.2	6713.9	5857	0.0466538
-	GRAV-0405	0.214	5857		2	1	5187.3	6762.7	5857	0.046557	0.11875
-	GRAV-0405					2	5365.9	6778.9	5857	0.0462624
